# Supplementary material for: (20S,2′′S)-20-[4′-(3′′-Hydroxy-2′′-methyl­prop­yl)-3′-methylisoxazol-5-yl]-5β-preg­nan-3β,16β-diol
Source: Acta Crystallogr Sect E Struct Rep Online. 2009 Nov 28;65(Pt 12):o3265–6. doi: 10.1107/S1600536809050478 (PMC2972099; doi:10.1107/S1600536809050478)
Supplement: Supplementary file 1 [file e-65-o3265-sup1.cif]

##############################################################################
###                                                                        ###
###        Electronic paper (Acta Crystallographica Section E)             ###
###                                                                        ###
##############################################################################
#                                                                            #
# This CIF contains the data in a paper accepted for publication in Acta     #
# Crystallographica Section E. It conforms to the requirements of Notes      #
# for Authors for Section E, and has been peer reviewed under the auspices   #
# of the IUCr Commission on Journals.                                        #
#                                                                            #
# Full details of the Crystallographic Information File format               #
# are given in the paper "The Crystallographic Information File (CIF):       #
# a New Standard Archive File for Crystallography" by S. R. Hall, F. H.      #
# Allen and I. D. Brown [Acta Cryst. (1991), A47, 655-685].                  #
#                                                                            #
# The current version of the core CIF dictionary is obtainable from          #
# ftp://ftp.iucr.org/pub/cif_core.dic. The current version number is 2.4.    #
#                                                                            #
# Software is freely available for graphical display of the structure(s) in  #
# this CIF.  For information consult the CIF home page http://www.iucr.org/  #
# cif/home.html                                                              #
#                                                                            #
# This file may be used for bona fide research purposes within the           #
# scientific community so long as proper attribution is given to the journal # 
# article from which it was obtained.                                        #
#                                                                            #
##############################################################################
                                             
data_I
_audit_creation_method     SHELXL-97
_chemical_name_systematic
;
(20<i>S</i>,2''<i>S</i>)-20-[4'-(3''-Hydroxy-2''-methylpropyl)-3'-
methylisoxazol-5-yl]-5<i>\b</i>-pregnan-3\b,16\b-diol
;
_chemical_name_common     ?
_chemical_formula_moiety     'C29 H47 N O4'
_chemical_formula_sum     'C29 H47 N O4'
_chemical_formula_iupac     'C29 H47 N O4'
_chemical_formula_weight     473.68
_chemical_melting_point     500
_symmetry_cell_setting     monoclinic
_symmetry_space_group_name_H-M     'P 21'
_symmetry_space_group_name_Hall     'P 2yb'
loop_
    _symmetry_equiv_pos_as_xyz
    'x, y, z'
    '-x, y+1/2, -z'
_cell_length_a     6.5540(8)
_cell_length_b     30.131(4)
_cell_length_c     7.1971(10)
_cell_angle_alpha     90.00
_cell_angle_beta     98.500(13)
_cell_angle_gamma     90.00
_cell_volume     1405.6(3)
_cell_formula_units_Z     2
_cell_measurement_reflns_used     64
_cell_measurement_theta_min     3.73
_cell_measurement_theta_max     11.94
_cell_measurement_temperature     296.0(10)
_cell_measurement_pressure     ?
_exptl_crystal_description     needle
_exptl_crystal_colour     colorless
_exptl_crystal_size_max     0.6
_exptl_crystal_size_mid     0.2
_exptl_crystal_size_min     0.2
_exptl_crystal_density_diffrn     1.119
_exptl_crystal_density_meas     ?
_exptl_crystal_density_method     'not measured'
_exptl_crystal_F_000     520
_exptl_absorpt_coefficient_mu     0.073
_exptl_absorpt_correction_type     none
_exptl_absorpt_process_details     ?
_exptl_absorpt_correction_T_min     ?
_exptl_absorpt_correction_T_max     ?
_exptl_special_details
;
Colourless crystals, m.p. 227-228\%C (acetone); [\a]D -106.4\% (c 1.0, EtOH);
IR \n max (cm-1): 3386, 3355, 3321, 2933, 2821, 1629. 1H-NMR \d: 4.12 (1H, s,
H-3), 3.97 (1H, m, H-16), 3.51 and 3.47 (2H, ABX system, J3'',2'' = 6 Hz,
Jgem = 11 Hz, H-3''), 3.30 (1H, dc, J20,17 = 9 Hz and J20,21 = 7 Hz, H-20),
2.47 and 2.16 (2H, dd, J1 = J2 = 8 Hz, H-1''), 2.22 (3H, s, CH3-3'), 1.28
(3H, d, J21,20 = 7 Hz, CH3-21), 0.98 (3H, s, CH3-19), 0.95 (3H, d, J = 6 Hz,
CH3-2''), 0.93 (3H, s, CH3-18). 13C-NMR, \d: 10.7 (CH3-3'), 13.2 (C-18), 17.0
(C-21), 19.4 (CH3-2''), 20.9 (C-11), 24.0 (C-19), 26.1 (C-1''), 26.2 (C-7),
26.6 (C-1), 27.8 (C-12), 29.0 (C-20), 29.9 (C-2), 33.5 (C-15), 35.2 (C-6),
35.2 (C-8), 36.1 (C-9), 36.4 (C-13), 36.5 (C-5), 39.8 (C-2''), 40.4 (C-4),
42.6 (C-10), 53.9 (C-14), 58.8 (C-17), 67.0 (C-3), 67.5 (C-3''), 72.5 (C-16),
109.9 (C-5'), 159.7 (C-3', C=N), 173.0 (C-4').
;
_diffrn_ambient_temperature     296.0(10)
_diffrn_radiation_type     MoK\a
_diffrn_radiation_wavelength     0.71073
_diffrn_radiation_source     'fine-focus sealed tube'
_diffrn_radiation_monochromator     graphite
_diffrn_measurement_device_type     'Bruker P4'
_diffrn_measurement_method     '\w scans'
_diffrn_detector_area_resol_mean     ?
_diffrn_reflns_number     8425
_diffrn_reflns_av_R_equivalents     0.0303
_diffrn_reflns_av_sigmaI/netI     0.0264
_diffrn_reflns_theta_min     2.70
_diffrn_reflns_theta_max     25.00
_diffrn_reflns_theta_full     25.00
_diffrn_measured_fraction_theta_max     1.000
_diffrn_measured_fraction_theta_full     1.000
_diffrn_reflns_limit_h_min     -7
_diffrn_reflns_limit_h_max     7
_diffrn_reflns_limit_k_min     -35
_diffrn_reflns_limit_k_max     35
_diffrn_reflns_limit_l_min     -8
_diffrn_reflns_limit_l_max     8
_diffrn_standards_number     3
_diffrn_standards_interval_count     97
_diffrn_standards_interval_time     ?
_diffrn_standards_decay_%     <1
loop_
    _diffrn_standard_refln_index_h
    _diffrn_standard_refln_index_k
    _diffrn_standard_refln_index_l
    1 -2 1
    1 2 1
    1 -4 0
_refine_special_details
;
;
_reflns_number_total     2534
_reflns_number_gt     2003
_reflns_threshold_expression     I>2\s(I)
_refine_ls_structure_factor_coef     Fsqd
_refine_ls_matrix_type     full
_refine_ls_R_factor_all     0.0499
_refine_ls_R_factor_gt     0.0352
_refine_ls_wR_factor_gt     0.0808
_refine_ls_wR_factor_ref     0.0921
_refine_ls_goodness_of_fit_ref     1.065
_refine_ls_restrained_S_all     1.065
_refine_ls_number_reflns     2534
_refine_ls_number_parameters     322
_refine_ls_number_restraints     1
_refine_ls_number_constraints     0
_refine_ls_hydrogen_treatment     mixed
_refine_ls_weighting_scheme     calc
_refine_ls_weighting_details
         'calc w=1/[\s^2^(Fo^2^)+(0.0410P)^2^+0.1586P] where P=(Fo^2^+2Fc^2^)/3'
_atom_sites_solution_hydrogens     geom
_atom_sites_solution_primary     direct
_atom_sites_solution_secondary     difmap
_refine_ls_shift/su_max     0.000
_refine_ls_shift/su_mean     0.000
_refine_diff_density_max     0.131
_refine_diff_density_min     -0.116
_refine_ls_extinction_method     'SHELXL97 (Sheldrick, 2008)'
_refine_ls_extinction_coef     0.026(2)
_refine_ls_extinction_expression
                                  'Fc^*^=kFc[1+0.001xFc^2^\l^3^/sin(2\q)]^-1/4^'
_refine_ls_abs_structure_details     ?
_refine_ls_abs_structure_Flack     ?
loop_
    _atom_type_symbol
    _atom_type_description
    _atom_type_scat_dispersion_real
    _atom_type_scat_dispersion_imag
    _atom_type_scat_source
    'C' 'C' 0.0033 0.0016
                         'International Tables Vol C Tables 4.2.6.8 and 6.1.1.4'
    'H' 'H' 0.0000 0.0000
                         'International Tables Vol C Tables 4.2.6.8 and 6.1.1.4'
    'N' 'N' 0.0061 0.0033
                         'International Tables Vol C Tables 4.2.6.8 and 6.1.1.4'
    'O' 'O' 0.0106 0.0060
                         'International Tables Vol C Tables 4.2.6.8 and 6.1.1.4'
_computing_data_collection     'XSCANS (Siemens, 1996)'
_computing_cell_refinement     'XSCANS (Siemens, 1996)'
_computing_data_reduction     'XSCANS (Siemens, 1996)'
_computing_structure_solution     'SHELXS97 (Sheldrick, 2008)'
_computing_structure_refinement     'SHELXL97 (Sheldrick, 2008)'
_computing_molecular_graphics
;
SHELXTL (Sheldrick, 2008) and Mercury (Macrae <i>et al.</i>,
2006)
;
_computing_publication_material     'SHELXL97 (Sheldrick, 2008)'
loop_
    _atom_site_type_symbol
    _atom_site_label
    _atom_site_fract_x
    _atom_site_fract_y
    _atom_site_fract_z
    _atom_site_U_iso_or_equiv
    _atom_site_adp_type
    _atom_site_calc_flag
    _atom_site_refinement_flags
    _atom_site_occupancy
    _atom_site_disorder_assembly
    _atom_site_disorder_group
    C C1 0.6068(5) 0.66437(9) 0.3655(4) 0.0550(8) Uani d . 1 . .
    H H1B 0.7108 0.6874 0.3689 0.066 Uiso calc R 1 . .
    H H1C 0.5438 0.6608 0.2357 0.066 Uiso calc R 1 . .
    C C2 0.4435(5) 0.67967(10) 0.4788(5) 0.0647(9) Uani d . 1 . .
    H H2A 0.3322 0.6581 0.4669 0.078 Uiso calc R 1 . .
    H H2B 0.3868 0.7077 0.4293 0.078 Uiso calc R 1 . .
    C C3 0.5310(6) 0.68522(11) 0.6842(5) 0.0726(9) Uani d . 1 . .
    H H3A 0.4185 0.6922 0.7551 0.087 Uiso calc R 1 . .
    C C4 0.6348(6) 0.64271(11) 0.7600(5) 0.0747(10) Uani d . 1 . .
    H H4A 0.5305 0.6199 0.7616 0.090 Uiso calc R 1 . .
    H H4B 0.6991 0.6476 0.8887 0.090 Uiso calc R 1 . .
    C C5 0.7976(5) 0.62606(10) 0.6460(4) 0.0622(8) Uani d . 1 . .
    H H5A 0.9072 0.6484 0.6565 0.075 Uiso calc R 1 . .
    C C6 0.8957(7) 0.58263(12) 0.7296(5) 0.0806(11) Uani d . 1 . .
    H H6B 1.0192 0.5765 0.6745 0.097 Uiso calc R 1 . .
    H H6C 0.9364 0.5864 0.8638 0.097 Uiso calc R 1 . .
    C C7 0.7507(7) 0.54323(11) 0.6954(5) 0.0737(10) Uani d . 1 . .
    H H7A 0.6348 0.5477 0.7629 0.088 Uiso calc R 1 . .
    H H7B 0.8227 0.5166 0.7443 0.088 Uiso calc R 1 . .
    C C8 0.6706(5) 0.53673(9) 0.4874(4) 0.0524(7) Uani d . 1 . .
    H H8A 0.7884 0.5303 0.4221 0.063 Uiso calc R 1 . .
    C C9 0.5657(5) 0.57996(9) 0.4041(4) 0.0467(6) Uani d . 1 . .
    H H9D 0.4531 0.5861 0.4760 0.056 Uiso calc R 1 . .
    C C10 0.7136(4) 0.62065(9) 0.4332(4) 0.0504(7) Uani d . 1 . .
    C C11 0.4650(5) 0.57340(9) 0.1993(4) 0.0531(7) Uani d . 1 . .
    H H11B 0.3837 0.5995 0.1593 0.064 Uiso calc R 1 . .
    H H11C 0.5729 0.5711 0.1210 0.064 Uiso calc R 1 . .
    C C12 0.3259(5) 0.53243(9) 0.1663(4) 0.0534(7) Uani d . 1 . .
    H H12A 0.2800 0.5290 0.0327 0.064 Uiso calc R 1 . .
    H H12B 0.2049 0.5368 0.2272 0.064 Uiso calc R 1 . .
    C C13 0.4376(4) 0.48992(8) 0.2428(4) 0.0448(6) Uani d . 1 . .
    C C14 0.5181(5) 0.49856(9) 0.4517(4) 0.0519(7) Uani d . 1 . .
    H H14C 0.3978 0.5071 0.5098 0.062 Uiso calc R 1 . .
    C C15 0.5816(6) 0.45203(10) 0.5279(4) 0.0640(9) Uani d . 1 . .
    H H15C 0.7132 0.4433 0.4931 0.077 Uiso calc R 1 . .
    H H15D 0.5907 0.4510 0.6635 0.077 Uiso calc R 1 . .
    C C16 0.4078(5) 0.42238(9) 0.4337(4) 0.0531(7) Uani d . 1 . .
    H H16B 0.3074 0.4196 0.5213 0.064 Uiso calc R 1 . .
    C C17 0.2987(4) 0.44850(9) 0.2579(4) 0.0476(7) Uani d . 1 . .
    H H17C 0.1690 0.4597 0.2923 0.057 Uiso calc R 1 . .
    C C18 0.6125(5) 0.47874(10) 0.1303(4) 0.0528(7) Uani d . 1 . .
    H H18A 0.7116 0.5024 0.1432 0.079 Uiso calc R 1 . .
    H H18B 0.5567 0.4751 0.0001 0.079 Uiso calc R 1 . .
    H H18C 0.6784 0.4517 0.1772 0.079 Uiso calc R 1 . .
    C C19 0.8950(5) 0.61529(13) 0.3227(6) 0.0778(10) Uani d . 1 . .
    H H19B 0.8434 0.6123 0.1913 0.117 Uiso calc R 1 . .
    H H19C 0.9725 0.5893 0.3655 0.117 Uiso calc R 1 . .
    H H19D 0.9827 0.6409 0.3420 0.117 Uiso calc R 1 . .
    C C20 0.2387(5) 0.41917(9) 0.0833(4) 0.0504(7) Uani d . 1 . .
    H H20B 0.3654 0.4067 0.0478 0.061 Uiso calc R 1 . .
    C C21 0.1250(5) 0.44472(10) -0.0881(5) 0.0631(8) Uani d . 1 . .
    H H21C 0.0756 0.4241 -0.1861 0.095 Uiso calc R 1 . .
    H H21D 0.2184 0.4653 -0.1331 0.095 Uiso calc R 1 . .
    H H21E 0.0105 0.4606 -0.0515 0.095 Uiso calc R 1 . .
    C C22 0.1037(4) 0.38157(9) 0.1246(4) 0.0499(7) Uani d . 1 . .
    O O23 -0.0587(3) 0.39290(7) 0.2120(4) 0.0703(7) Uani d . 1 . .
    N N24 -0.1752(4) 0.35417(10) 0.2322(4) 0.0703(8) Uani d . 1 . .
    C C25 -0.0791(5) 0.32195(10) 0.1605(4) 0.0538(7) Uani d . 1 . .
    C C26 0.1011(4) 0.33757(9) 0.0881(4) 0.0445(6) Uani d . 1 . .
    C C27 -0.1567(5) 0.27556(11) 0.1658(5) 0.0661(9) Uani d . 1 . .
    H H27D -0.2718 0.2748 0.2340 0.099 Uiso calc R 1 . .
    H H27E -0.0487 0.2568 0.2268 0.099 Uiso calc R 1 . .
    H H27F -0.1994 0.2652 0.0399 0.099 Uiso calc R 1 . .
    C C28 0.2554(4) 0.31208(9) -0.0033(4) 0.0474(6) Uani d . 1 . .
    H H28C 0.2499 0.2812 0.0334 0.057 Uiso calc R 1 . .
    H H28D 0.3922 0.3231 0.0446 0.057 Uiso calc R 1 . .
    C C29 0.2250(5) 0.31457(10) -0.2173(4) 0.0554(7) Uani d . 1 . .
    H H29C 0.2155 0.3459 -0.2545 0.067 Uiso calc R 1 . .
    C C30 0.0285(6) 0.2913(2) -0.3036(6) 0.123(2) Uani d . 1 . .
    H H30B 0.0167 0.2925 -0.4381 0.185 Uiso calc R 1 . .
    H H30C -0.0882 0.3059 -0.2641 0.185 Uiso calc R 1 . .
    H H30D 0.0325 0.2609 -0.2633 0.185 Uiso calc R 1 . .
    C C31 0.4103(5) 0.29436(10) -0.2882(4) 0.0624(8) Uani d . 1 . .
    H H31C 0.5325 0.3107 -0.2351 0.075 Uiso calc R 1 . .
    H H31D 0.4266 0.2641 -0.2429 0.075 Uiso calc R 1 . .
    O O32 0.3985(5) 0.29406(8) -0.4864(3) 0.0788(8) Uani d . 1 . .
    H H32 0.411(8) 0.3187(17) -0.533(7) 0.118 Uiso d . 1 . .
    O O33 0.4750(3) 0.37840(6) 0.3970(3) 0.0570(6) Uani d . 1 . .
    H H33 0.584(6) 0.3790(14) 0.345(5) 0.086 Uiso d . 1 . .
    O O34 0.6814(5) 0.71965(8) 0.7127(4) 0.0898(9) Uani d . 1 . .
    H H34 0.633(9) 0.743(2) 0.640(8) 0.135 Uiso d . 1 . .
loop_
    _atom_site_aniso_label
    _atom_site_aniso_U_11
    _atom_site_aniso_U_22
    _atom_site_aniso_U_33
    _atom_site_aniso_U_12
    _atom_site_aniso_U_13
    _atom_site_aniso_U_23
    C1 0.0655(19) 0.0375(15) 0.0597(18) -0.0086(14) 0.0013(15) 0.0075(13)
    C2 0.0618(19) 0.0362(16) 0.093(3) 0.0006(14) 0.0010(18) 0.0017(16)
    C3 0.095(3) 0.0424(17) 0.083(2) 0.0033(18) 0.023(2) -0.0076(16)
    C4 0.121(3) 0.0451(18) 0.058(2) 0.007(2) 0.011(2) -0.0015(15)
    C5 0.079(2) 0.0448(17) 0.0573(19) 0.0017(15) -0.0073(16) 0.0000(14)
    C6 0.103(3) 0.059(2) 0.069(2) 0.020(2) -0.025(2) -0.0043(16)
    C7 0.113(3) 0.0437(17) 0.0565(19) 0.0123(18) -0.0130(19) 0.0027(15)
    C8 0.0696(18) 0.0367(14) 0.0490(15) 0.0109(14) 0.0029(14) 0.0027(12)
    C9 0.0567(16) 0.0361(14) 0.0479(15) 0.0046(12) 0.0099(13) 0.0014(11)
    C10 0.0530(16) 0.0428(16) 0.0547(17) 0.0034(13) 0.0049(13) 0.0003(13)
    C11 0.0653(18) 0.0342(14) 0.0564(17) 0.0034(13) -0.0019(14) 0.0071(12)
    C12 0.0599(17) 0.0362(14) 0.0618(18) 0.0071(14) 0.0009(14) 0.0048(13)
    C13 0.0552(16) 0.0327(14) 0.0479(15) 0.0084(12) 0.0124(13) 0.0024(11)
    C14 0.0733(19) 0.0364(14) 0.0471(16) 0.0132(13) 0.0124(14) 0.0045(12)
    C15 0.103(3) 0.0400(16) 0.0488(16) 0.0108(17) 0.0088(17) 0.0070(13)
    C16 0.075(2) 0.0361(15) 0.0540(16) 0.0108(14) 0.0284(15) 0.0070(13)
    C17 0.0568(16) 0.0341(14) 0.0555(16) 0.0111(12) 0.0205(13) 0.0027(12)
    C18 0.0611(17) 0.0425(15) 0.0582(17) 0.0037(14) 0.0198(14) 0.0022(13)
    C19 0.064(2) 0.083(3) 0.090(3) -0.009(2) 0.0209(19) -0.003(2)
    C20 0.0600(17) 0.0341(14) 0.0601(17) 0.0051(13) 0.0185(14) 0.0018(13)
    C21 0.079(2) 0.0459(17) 0.0633(19) 0.0029(16) 0.0076(16) 0.0018(14)
    C22 0.0503(16) 0.0408(15) 0.0615(17) 0.0074(13) 0.0175(13) 0.0019(13)
    O23 0.0679(14) 0.0463(12) 0.1057(18) 0.0066(11) 0.0431(13) -0.0007(11)
    N24 0.0619(16) 0.0570(16) 0.099(2) 0.0012(14) 0.0343(15) 0.0019(15)
    C25 0.0506(16) 0.0491(17) 0.0618(18) -0.0001(13) 0.0082(13) 0.0058(14)
    C26 0.0462(15) 0.0391(14) 0.0484(15) 0.0026(12) 0.0076(12) 0.0026(12)
    C27 0.0631(19) 0.0566(19) 0.077(2) -0.0153(16) 0.0056(16) 0.0095(16)
    C28 0.0504(15) 0.0388(14) 0.0523(16) 0.0052(12) 0.0055(12) -0.0025(12)
    C29 0.0638(18) 0.0488(16) 0.0545(17) 0.0065(14) 0.0117(14) 0.0048(13)
    C30 0.077(2) 0.224(7) 0.065(2) -0.029(3) 0.000(2) -0.032(3)
    C31 0.087(2) 0.0444(17) 0.0610(19) 0.0047(16) 0.0275(16) 0.0000(15)
    O32 0.139(2) 0.0432(12) 0.0641(14) -0.0046(14) 0.0467(14) 0.0002(11)
    O33 0.0660(13) 0.0314(10) 0.0785(14) 0.0066(9) 0.0266(11) 0.0099(10)
    O34 0.128(2) 0.0423(13) 0.0880(19) -0.0053(14) -0.0196(17) -0.0085(12)
_geom_special_details
;
;
loop_
    _geom_bond_atom_site_label_1
    _geom_bond_atom_site_label_2
    _geom_bond_site_symmetry_2
    _geom_bond_distance
    _geom_bond_publ_flag
    C1 C2 . 1.511(5) ?
    C1 C10 . 1.537(4) ?
    C1 H1B . 0.9700 ?
    C1 H1C . 0.9700 ?
    C2 C3 . 1.514(5) ?
    C2 H2A . 0.9700 ?
    C2 H2B . 0.9700 ?
    C3 O34 . 1.425(4) ?
    C3 C4 . 1.514(5) ?
    C3 H3A . 0.9800 ?
    C4 C5 . 1.524(5) ?
    C4 H4A . 0.9700 ?
    C4 H4B . 0.9700 ?
    C5 C6 . 1.540(5) ?
    C5 C10 . 1.558(4) ?
    C5 H5A . 0.9800 ?
    C6 C7 . 1.518(5) ?
    C6 H6B . 0.9700 ?
    C6 H6C . 0.9700 ?
    C7 C8 . 1.524(4) ?
    C7 H7A . 0.9700 ?
    C7 H7B . 0.9700 ?
    C8 C14 . 1.521(4) ?
    C8 C9 . 1.551(4) ?
    C8 H8A . 0.9800 ?
    C9 C11 . 1.536(4) ?
    C9 C10 . 1.558(4) ?
    C9 H9D . 0.9800 ?
    C10 C19 . 1.534(4) ?
    C11 C12 . 1.532(4) ?
    C11 H11B . 0.9700 ?
    C11 H11C . 0.9700 ?
    C12 C13 . 1.536(4) ?
    C12 H12A . 0.9700 ?
    C12 H12B . 0.9700 ?
    C13 C18 . 1.535(4) ?
    C13 C14 . 1.540(4) ?
    C13 C17 . 1.558(4) ?
    C14 C15 . 1.540(4) ?
    C14 H14C . 0.9800 ?
    C15 C16 . 1.525(5) ?
    C15 H15C . 0.9700 ?
    C15 H15D . 0.9700 ?
    C16 O33 . 1.433(3) ?
    C16 C17 . 1.569(4) ?
    C16 H16B . 0.9800 ?
    C17 C20 . 1.539(4) ?
    C17 H17C . 0.9800 ?
    C18 H18A . 0.9600 ?
    C18 H18B . 0.9600 ?
    C18 H18C . 0.9600 ?
    C19 H19B . 0.9600 ?
    C19 H19C . 0.9600 ?
    C19 H19D . 0.9600 ?
    C20 C22 . 1.494(4) ?
    C20 C21 . 1.549(4) ?
    C20 H20B . 0.9800 ?
    C21 H21C . 0.9600 ?
    C21 H21D . 0.9600 ?
    C21 H21E . 0.9600 ?
    C22 C26 . 1.351(4) ?
    C22 O23 . 1.358(3) ?
    O23 N24 . 1.414(3) ?
    N24 C25 . 1.304(4) ?
    C25 C26 . 1.438(4) ?
    C25 C27 . 1.490(4) ?
    C26 C28 . 1.497(4) ?
    C27 H27D . 0.9600 ?
    C27 H27E . 0.9600 ?
    C27 H27F . 0.9600 ?
    C28 C29 . 1.525(4) ?
    C28 H28C . 0.9700 ?
    C28 H28D . 0.9700 ?
    C29 C31 . 1.513(4) ?
    C29 C30 . 1.517(5) ?
    C29 H29C . 0.9800 ?
    C30 H30B . 0.9600 ?
    C30 H30C . 0.9600 ?
    C30 H30D . 0.9600 ?
    C31 O32 . 1.417(4) ?
    C31 H31C . 0.9700 ?
    C31 H31D . 0.9700 ?
    O32 H32 . 0.82(5) ?
    O33 H33 . 0.85(4) ?
    O34 H34 . 0.90(6) ?
loop_
    _geom_angle_atom_site_label_1
    _geom_angle_atom_site_label_2
    _geom_angle_atom_site_label_3
    _geom_angle_site_symmetry_1
    _geom_angle_site_symmetry_3
    _geom_angle
    _geom_angle_publ_flag
    C2 C1 C10 . . 114.6(3) ?
    C2 C1 H1B . . 108.6 ?
    C10 C1 H1B . . 108.6 ?
    C2 C1 H1C . . 108.6 ?
    C10 C1 H1C . . 108.6 ?
    H1B C1 H1C . . 107.6 ?
    C1 C2 C3 . . 111.4(3) ?
    C1 C2 H2A . . 109.4 ?
    C3 C2 H2A . . 109.4 ?
    C1 C2 H2B . . 109.4 ?
    C3 C2 H2B . . 109.4 ?
    H2A C2 H2B . . 108.0 ?
    O34 C3 C2 . . 112.0(3) ?
    O34 C3 C4 . . 107.5(3) ?
    C2 C3 C4 . . 110.1(3) ?
    O34 C3 H3A . . 109.1 ?
    C2 C3 H3A . . 109.1 ?
    C4 C3 H3A . . 109.1 ?
    C3 C4 C5 . . 113.4(3) ?
    C3 C4 H4A . . 108.9 ?
    C5 C4 H4A . . 108.9 ?
    C3 C4 H4B . . 108.9 ?
    C5 C4 H4B . . 108.9 ?
    H4A C4 H4B . . 107.7 ?
    C4 C5 C6 . . 110.8(3) ?
    C4 C5 C10 . . 112.9(3) ?
    C6 C5 C10 . . 111.2(3) ?
    C4 C5 H5A . . 107.2 ?
    C6 C5 H5A . . 107.2 ?
    C10 C5 H5A . . 107.2 ?
    C7 C6 C5 . . 112.7(3) ?
    C7 C6 H6B . . 109.1 ?
    C5 C6 H6B . . 109.1 ?
    C7 C6 H6C . . 109.1 ?
    C5 C6 H6C . . 109.1 ?
    H6B C6 H6C . . 107.8 ?
    C6 C7 C8 . . 112.1(3) ?
    C6 C7 H7A . . 109.2 ?
    C8 C7 H7A . . 109.2 ?
    C6 C7 H7B . . 109.2 ?
    C8 C7 H7B . . 109.2 ?
    H7A C7 H7B . . 107.9 ?
    C14 C8 C7 . . 112.7(3) ?
    C14 C8 C9 . . 109.1(2) ?
    C7 C8 C9 . . 109.9(2) ?
    C14 C8 H8A . . 108.4 ?
    C7 C8 H8A . . 108.4 ?
    C9 C8 H8A . . 108.4 ?
    C11 C9 C8 . . 111.5(2) ?
    C11 C9 C10 . . 113.6(2) ?
    C8 C9 C10 . . 112.2(2) ?
    C11 C9 H9D . . 106.3 ?
    C8 C9 H9D . . 106.3 ?
    C10 C9 H9D . . 106.3 ?
    C19 C10 C1 . . 106.1(3) ?
    C19 C10 C5 . . 109.4(3) ?
    C1 C10 C5 . . 107.5(2) ?
    C19 C10 C9 . . 111.2(2) ?
    C1 C10 C9 . . 112.7(2) ?
    C5 C10 C9 . . 109.7(2) ?
    C12 C11 C9 . . 114.4(2) ?
    C12 C11 H11B . . 108.7 ?
    C9 C11 H11B . . 108.7 ?
    C12 C11 H11C . . 108.7 ?
    C9 C11 H11C . . 108.7 ?
    H11B C11 H11C . . 107.6 ?
    C11 C12 C13 . . 112.0(2) ?
    C11 C12 H12A . . 109.2 ?
    C13 C12 H12A . . 109.2 ?
    C11 C12 H12B . . 109.2 ?
    C13 C12 H12B . . 109.2 ?
    H12A C12 H12B . . 107.9 ?
    C18 C13 C12 . . 110.3(2) ?
    C18 C13 C14 . . 112.2(2) ?
    C12 C13 C14 . . 106.6(2) ?
    C18 C13 C17 . . 110.5(2) ?
    C12 C13 C17 . . 116.1(2) ?
    C14 C13 C17 . . 100.8(2) ?
    C8 C14 C13 . . 114.5(2) ?
    C8 C14 C15 . . 119.5(3) ?
    C13 C14 C15 . . 103.3(2) ?
    C8 C14 H14C . . 106.2 ?
    C13 C14 H14C . . 106.2 ?
    C15 C14 H14C . . 106.2 ?
    C16 C15 C14 . . 103.3(3) ?
    C16 C15 H15C . . 111.1 ?
    C14 C15 H15C . . 111.1 ?
    C16 C15 H15D . . 111.1 ?
    C14 C15 H15D . . 111.1 ?
    H15C C15 H15D . . 109.1 ?
    O33 C16 C15 . . 113.2(3) ?
    O33 C16 C17 . . 115.5(2) ?
    C15 C16 C17 . . 106.6(2) ?
    O33 C16 H16B . . 107.0 ?
    C15 C16 H16B . . 107.0 ?
    C17 C16 H16B . . 107.0 ?
    C20 C17 C13 . . 119.0(2) ?
    C20 C17 C16 . . 113.6(2) ?
    C13 C17 C16 . . 104.9(2) ?
    C20 C17 H17C . . 106.2 ?
    C13 C17 H17C . . 106.2 ?
    C16 C17 H17C . . 106.2 ?
    C13 C18 H18A . . 109.5 ?
    C13 C18 H18B . . 109.5 ?
    H18A C18 H18B . . 109.5 ?
    C13 C18 H18C . . 109.5 ?
    H18A C18 H18C . . 109.5 ?
    H18B C18 H18C . . 109.5 ?
    C10 C19 H19B . . 109.5 ?
    C10 C19 H19C . . 109.5 ?
    H19B C19 H19C . . 109.5 ?
    C10 C19 H19D . . 109.5 ?
    H19B C19 H19D . . 109.5 ?
    H19C C19 H19D . . 109.5 ?
    C22 C20 C17 . . 111.1(2) ?
    C22 C20 C21 . . 107.8(2) ?
    C17 C20 C21 . . 113.6(2) ?
    C22 C20 H20B . . 108.1 ?
    C17 C20 H20B . . 108.1 ?
    C21 C20 H20B . . 108.1 ?
    C20 C21 H21C . . 109.5 ?
    C20 C21 H21D . . 109.5 ?
    H21C C21 H21D . . 109.5 ?
    C20 C21 H21E . . 109.5 ?
    H21C C21 H21E . . 109.5 ?
    H21D C21 H21E . . 109.5 ?
    C26 C22 O23 . . 110.4(3) ?
    C26 C22 C20 . . 134.1(3) ?
    O23 C22 C20 . . 115.4(2) ?
    C22 O23 N24 . . 108.2(2) ?
    C25 N24 O23 . . 105.9(2) ?
    N24 C25 C26 . . 111.7(3) ?
    N24 C25 C27 . . 120.1(3) ?
    C26 C25 C27 . . 128.1(3) ?
    C22 C26 C25 . . 103.8(2) ?
    C22 C26 C28 . . 126.8(3) ?
    C25 C26 C28 . . 129.5(3) ?
    C25 C27 H27D . . 109.5 ?
    C25 C27 H27E . . 109.5 ?
    H27D C27 H27E . . 109.5 ?
    C25 C27 H27F . . 109.5 ?
    H27D C27 H27F . . 109.5 ?
    H27E C27 H27F . . 109.5 ?
    C26 C28 C29 . . 115.0(2) ?
    C26 C28 H28C . . 108.5 ?
    C29 C28 H28C . . 108.5 ?
    C26 C28 H28D . . 108.5 ?
    C29 C28 H28D . . 108.5 ?
    H28C C28 H28D . . 107.5 ?
    C31 C29 C30 . . 110.6(3) ?
    C31 C29 C28 . . 109.2(2) ?
    C30 C29 C28 . . 111.5(3) ?
    C31 C29 H29C . . 108.5 ?
    C30 C29 H29C . . 108.5 ?
    C28 C29 H29C . . 108.5 ?
    C29 C30 H30B . . 109.5 ?
    C29 C30 H30C . . 109.5 ?
    H30B C30 H30C . . 109.5 ?
    C29 C30 H30D . . 109.5 ?
    H30B C30 H30D . . 109.5 ?
    H30C C30 H30D . . 109.5 ?
    O32 C31 C29 . . 114.5(3) ?
    O32 C31 H31C . . 108.6 ?
    C29 C31 H31C . . 108.6 ?
    O32 C31 H31D . . 108.6 ?
    C29 C31 H31D . . 108.6 ?
    H31C C31 H31D . . 107.6 ?
    C31 O32 H32 . . 114(3) ?
    C16 O33 H33 . . 111(3) ?
    C3 O34 H34 . . 108(4) ?
loop_
    _geom_torsion_atom_site_label_1
    _geom_torsion_atom_site_label_2
    _geom_torsion_atom_site_label_3
    _geom_torsion_atom_site_label_4
    _geom_torsion_site_symmetry_1
    _geom_torsion_site_symmetry_2
    _geom_torsion_site_symmetry_3
    _geom_torsion_site_symmetry_4
    _geom_torsion
    _geom_torsion_publ_flag
    C10 C1 C2 C3 . . . . 57.4(3) ?
    C1 C2 C3 O34 . . . . 64.8(3) ?
    C1 C2 C3 C4 . . . . -54.7(4) ?
    O34 C3 C4 C5 . . . . -68.1(4) ?
    C2 C3 C4 C5 . . . . 54.2(4) ?
    C3 C4 C5 C6 . . . . -179.6(3) ?
    C3 C4 C5 C10 . . . . -54.1(4) ?
    C4 C5 C6 C7 . . . . 72.2(4) ?
    C10 C5 C6 C7 . . . . -54.2(4) ?
    C5 C6 C7 C8 . . . . 55.6(4) ?
    C6 C7 C8 C14 . . . . -177.6(3) ?
    C6 C7 C8 C9 . . . . -55.7(4) ?
    C14 C8 C9 C11 . . . . -50.7(3) ?
    C7 C8 C9 C11 . . . . -174.7(3) ?
    C14 C8 C9 C10 . . . . -179.4(2) ?
    C7 C8 C9 C10 . . . . 56.6(3) ?
    C2 C1 C10 C19 . . . . -170.8(3) ?
    C2 C1 C10 C5 . . . . -53.8(3) ?
    C2 C1 C10 C9 . . . . 67.2(3) ?
    C4 C5 C10 C19 . . . . 166.0(3) ?
    C6 C5 C10 C19 . . . . -68.8(4) ?
    C4 C5 C10 C1 . . . . 51.2(3) ?
    C6 C5 C10 C1 . . . . 176.4(3) ?
    C4 C5 C10 C9 . . . . -71.8(3) ?
    C6 C5 C10 C9 . . . . 53.5(4) ?
    C11 C9 C10 C19 . . . . -62.0(3) ?
    C8 C9 C10 C19 . . . . 65.5(3) ?
    C11 C9 C10 C1 . . . . 57.0(3) ?
    C8 C9 C10 C1 . . . . -175.5(2) ?
    C11 C9 C10 C5 . . . . 176.8(2) ?
    C8 C9 C10 C5 . . . . -55.7(3) ?
    C8 C9 C11 C12 . . . . 49.7(3) ?
    C10 C9 C11 C12 . . . . 177.6(2) ?
    C9 C11 C12 C13 . . . . -53.1(3) ?
    C11 C12 C13 C18 . . . . -66.6(3) ?
    C11 C12 C13 C14 . . . . 55.4(3) ?
    C11 C12 C13 C17 . . . . 166.7(2) ?
    C7 C8 C14 C13 . . . . -178.4(3) ?
    C9 C8 C14 C13 . . . . 59.3(3) ?
    C7 C8 C14 C15 . . . . -55.2(4) ?
    C9 C8 C14 C15 . . . . -177.6(3) ?
    C18 C13 C14 C8 . . . . 59.7(3) ?
    C12 C13 C14 C8 . . . . -61.1(3) ?
    C17 C13 C14 C8 . . . . 177.3(2) ?
    C18 C13 C14 C15 . . . . -71.8(3) ?
    C12 C13 C14 C15 . . . . 167.4(3) ?
    C17 C13 C14 C15 . . . . 45.8(3) ?
    C8 C14 C15 C16 . . . . -169.8(2) ?
    C13 C14 C15 C16 . . . . -41.3(3) ?
    C14 C15 C16 O33 . . . . 148.1(2) ?
    C14 C15 C16 C17 . . . . 20.0(3) ?
    C18 C13 C17 C20 . . . . -42.3(3) ?
    C12 C13 C17 C20 . . . . 84.3(3) ?
    C14 C13 C17 C20 . . . . -161.1(2) ?
    C18 C13 C17 C16 . . . . 86.1(3) ?
    C12 C13 C17 C16 . . . . -147.3(2) ?
    C14 C13 C17 C16 . . . . -32.7(2) ?
    O33 C16 C17 C20 . . . . 12.9(3) ?
    C15 C16 C17 C20 . . . . 139.6(3) ?
    O33 C16 C17 C13 . . . . -118.7(2) ?
    C15 C16 C17 C13 . . . . 8.0(3) ?
    C13 C17 C20 C22 . . . . -179.3(2) ?
    C16 C17 C20 C22 . . . . 56.4(3) ?
    C13 C17 C20 C21 . . . . -57.6(3) ?
    C16 C17 C20 C21 . . . . 178.2(3) ?
    C17 C20 C22 C26 . . . . -134.1(3) ?
    C21 C20 C22 C26 . . . . 100.9(4) ?
    C17 C20 C22 O23 . . . . 48.8(3) ?
    C21 C20 C22 O23 . . . . -76.2(3) ?
    C26 C22 O23 N24 . . . . -0.6(3) ?
    C20 C22 O23 N24 . . . . 177.2(2) ?
    C22 O23 N24 C25 . . . . 0.9(3) ?
    O23 N24 C25 C26 . . . . -0.8(3) ?
    O23 N24 C25 C27 . . . . 177.5(3) ?
    O23 C22 C26 C25 . . . . 0.1(3) ?
    C20 C22 C26 C25 . . . . -177.1(3) ?
    O23 C22 C26 C28 . . . . -178.8(2) ?
    C20 C22 C26 C28 . . . . 4.0(5) ?
    N24 C25 C26 C22 . . . . 0.5(4) ?
    C27 C25 C26 C22 . . . . -177.7(3) ?
    N24 C25 C26 C28 . . . . 179.3(3) ?
    C27 C25 C26 C28 . . . . 1.2(5) ?
    C22 C26 C28 C29 . . . . -81.4(4) ?
    C25 C26 C28 C29 . . . . 100.0(3) ?
    C26 C28 C29 C31 . . . . 170.2(2) ?
    C26 C28 C29 C30 . . . . -67.2(4) ?
    C30 C29 C31 O32 . . . . 55.9(4) ?
    C28 C29 C31 O32 . . . . 179.0(3) ?
loop_
    _geom_hbond_atom_site_label_D
    _geom_hbond_atom_site_label_H
    _geom_hbond_atom_site_label_A
    _geom_hbond_site_symmetry_A
    _geom_hbond_distance_DH
    _geom_hbond_distance_HA
    _geom_hbond_distance_DA
    _geom_hbond_angle_DHA
    _geom_hbond_publ_flag
    O32 H32 O33 1_554 0.82(5) 1.93(5) 2.746(3) 170(5) yes
    O33 H33 N24 1_655 0.85(4) 2.03(4) 2.828(3) 157(4) yes
    O34 H34 O32 2_655 0.90(6) 1.89(6) 2.775(4) 166(5) yes
    O33 H33 O23 1_655 0.85(4) 2.69(4) 3.536(3) 171(4) yes
    C18 H18C O23 1_655 0.96 2.46 3.362(4) 156.9 yes
    C28 H28C O34 2_646 0.97 2.60 3.471(4) 150.2 yes
data_global
_journal_date_recd_electronic     2009-11-04
_journal_date_accepted     2009-11-24
_journal_name_full     'Acta Crystallographica, Section E'
_journal_year     2009
_journal_volume     65
_journal_issue     12
_journal_page_first     o3265
_journal_page_last     o3266
_journal_paper_category     QO
_journal_coeditor_code     JJ2015
_publ_contact_author_name     'Sylvain Bern\`es'
_publ_contact_author_address
;
DEP Facultad de Ciencias Qu\'imicas, UANL
Guerrero y Progreso S/N
Col. Trevi\\~no
64570 Monterrey, N.L.
Mexico
;
_publ_contact_author_email     sylvain_bernes@hotmail.com
_publ_contact_author_fax     (+52)(81)82204900x3460
_publ_contact_author_phone     (+52)(81)82204918
_publ_section_title
;\
(20<i>S</i>,2''<i>S</i>)-20-[4'-(3''-Hydroxy-2''-methylpropyl)-3'-\
methylisoxazol-5-yl]-5<i>\b</i>-pregnan-3\b,16\b-diol
;
loop_
    _publ_author_name
    _publ_author_footnote
    _publ_author_address
    "Hern\'andez Linares, Mar\'ia-Guadalupe" .
;
Escuela de Ingenier\'ia Qu\'imica
Universidad del Istmo
Ciudad Universitaria s/n
70760 Sto. Domingo Tehuantepec, Oax.
Mexico
;
    "Sandoval Ram\'irez, Jes\'us" .
;
Facultad de Ciencias Qu\'imicas
Benem\'erita Universidad Aut\'onoma de Puebla
Ciudad Universitaria
San Manuel
72000 Puebla, Pue.
Mexico
;
    "Meza Reyes, Socorro" .
;
Facultad de Ciencias Qu\'imicas
Benem\'erita Universidad Aut\'onoma de Puebla
Ciudad Universitaria
San Manuel
72000 Puebla, Pue.
Mexico
;
    "Montiel Smith, Sara" .
;
Facultad de Ciencias Qu\'imicas
Benem\'erita Universidad Aut\'onoma de Puebla
Ciudad Universitaria
San Manuel
72000 Puebla, Pue.
Mexico
;
    "Bern\`es, Sylvain" .
;
DEP Facultad de Ciencias Qu\'imicas, UANL
Guerrero y Progreso S/N
Col. Trevi\~no
64570 Monterrey, N.L.
Mexico
;
_publ_section_synopsis     .
