# Supplementary material for: (20S,2′′S)-20-[4′-(3′′-Hydroxy-2′′-methyl­prop­yl)-3′-methylisoxazol-5-yl]-5β-preg­nan-3β,16β-diol
Source: Acta Crystallogr Sect E Struct Rep Online. 2009 Nov 28;65(Pt 12):o3265–6. doi: 10.1107/S1600536809050478 (PMC2972099; doi:10.1107/S1600536809050478)
Supplement: Supplementary file 2 [file e-65-o3265-Isup2.hkl]

# 
# h,k,l, Fc-squared, Fo-squared, sigma(Fo-squared) and status flag 
# 
data_I
_shelx_title ' amidas in P2(1) LAST... non corr.' 
_shelx_refln_list_code          4 
_shelx_F_calc_maximum      104.76 
_exptl_crystal_F_000       520.00 
_reflns_d_resolution_high  0.8408 
 
loop_ 
 _symmetry_equiv_pos_as_xyz 
 'x, y, z' 
 '-x, y+1/2, -z' 
 
_cell_length_a     6.5540 
_cell_length_b    30.1306 
_cell_length_c     7.1971 
_cell_angle_alpha  90.000 
_cell_angle_beta   98.500 
_cell_angle_gamma  90.000 
 
_shelx_F_squared_multiplier     1.000 
 
loop_ 
 _refln_index_h 
 _refln_index_k 
 _refln_index_l 
 _refln_F_squared_calc 
 _refln_F_squared_meas 
 _refln_F_squared_sigma 
 _refln_observed_status 
   1   0   0     5597.06     5741.53     22.25 o 
   2   0   0      393.91      380.59      9.09 o 
   3   0   0       45.51       41.95      1.42 o 
   4   0   0       43.63       49.50      1.62 o 
   5   0   0       22.50       23.73      1.39 o 
   6   0   0       72.32       74.56      4.15 o 
   7   0   0        1.42       -0.15      1.40 o 
   1   1   0     7615.64     8365.81     47.47 o 
   2   1   0     1163.30     1135.57     10.76 o 
   3   1   0       74.19       68.23      1.33 o 
   4   1   0       23.23       22.99      0.89 o 
   5   1   0       41.27       41.49      1.34 o 
   6   1   0       31.39       32.60      1.52 o 
   7   1   0       25.67       21.91      1.81 o 
   1   2   0     3206.01     3171.99     19.84 o 
   2   2   0       41.66       46.35      1.37 o 
   3   2   0      109.08      110.44      2.43 o 
   4   2   0        0.29        1.48      0.77 o 
   5   2   0       20.78       14.66      1.24 o 
   6   2   0       16.89       18.04      3.05 o 
   7   2   0        6.60        3.39      1.77 o 
   1   3   0     2176.19     2061.41     20.45 o 
   2   3   0     1569.33     1502.89     18.14 o 
   3   3   0        6.86        3.39      1.26 o 
   4   3   0       58.51       60.72      1.70 o 
   5   3   0       43.79       50.06      2.78 o 
   6   3   0       47.69       49.55      2.54 o 
   7   3   0       19.11       16.18      3.45 o 
   0   4   0     2169.44     2142.81     16.88 o 
   1   4   0     3675.91     3756.05     27.72 o 
   2   4   0      233.72      225.73      6.15 o 
   3   4   0      381.43      359.08      9.06 o 
   4   4   0       10.32        8.96      0.96 o 
   5   4   0       35.36       36.39      1.53 o 
   6   4   0       22.99       22.66      2.87 o 
   7   4   0        7.54        6.49      1.81 o 
   1   5   0      455.41      419.46      7.04 o 
   2   5   0      131.07      126.22      3.03 o 
   3   5   0      109.38      106.21      3.23 o 
   4   5   0       14.49       17.75      1.27 o 
   5   5   0       55.41       51.19      2.45 o 
   6   5   0        1.83        0.20      1.03 o 
   7   5   0        5.50        3.48      1.52 o 
   0   6   0     2663.96     2497.40     22.31 o 
   1   6   0     1014.73      941.02     10.91 o 
   2   6   0       72.93       75.25      1.98 o 
   3   6   0       40.14       44.47      1.49 o 
   4   6   0       35.08       31.31      1.35 o 
   5   6   0       87.97       89.32      2.09 o 
   6   6   0       30.49       28.21      2.58 o 
   7   6   0       13.04        7.08      2.32 o 
   1   7   0     1442.81     1391.29     13.80 o 
   2   7   0      285.95      283.69      6.03 o 
   3   7   0      179.35      180.17      4.16 o 
   4   7   0       38.62       46.81      1.66 o 
   5   7   0        2.43        4.07      0.95 o 
   6   7   0       32.48       36.00      2.28 o 
   7   7   0        1.11       -0.69      1.37 o 
   0   8   0     2103.57     1952.94     51.36 o 
   1   8   0      609.48      559.83      9.37 o 
   2   8   0       75.77       83.44      2.43 o 
   3   8   0      273.49      277.80      5.48 o 
   4   8   0       16.52       15.81      1.20 o 
   5   8   0       45.96       50.20      1.72 o 
   6   8   0       39.22       36.42      2.35 o 
   7   8   0        4.01        3.73      1.49 o 
   1   9   0     1307.67     1295.55     14.76 o 
   2   9   0      864.68      852.95     15.02 o 
   3   9   0      178.97      199.05      4.10 o 
   4   9   0      176.99      187.27      3.90 o 
   5   9   0        1.93        2.66      1.10 o 
   6   9   0       27.48       29.14      2.09 o 
   7   9   0        7.56        5.06      1.74 o 
   0  10   0      590.21      534.19     13.29 o 
   1  10   0     1162.89     1232.26     14.98 o 
   2  10   0     5002.32     5204.18     36.68 o 
   3  10   0      560.76      569.76     13.55 o 
   4  10   0       92.70       98.57      2.20 o 
   5  10   0       26.70       26.38      1.57 o 
   6  10   0       27.67       29.91      2.32 o 
   7  10   0        6.71        6.01      2.05 o 
   1  11   0     1836.50     1902.40     19.28 o 
   2  11   0      353.63      379.79      9.88 o 
   3  11   0      334.57      334.85     10.37 o 
   4  11   0      183.24      194.32      4.48 o 
   5  11   0       12.54       12.25      1.11 o 
   6  11   0       19.83       14.75      3.00 o 
   7  11   0        7.47        3.52      2.10 o 
   0  12   0     1050.25      928.80     19.18 o 
   1  12   0       50.03       50.58      1.27 o 
   2  12   0      732.66      826.36     21.83 o 
   3  12   0      280.71      289.96      9.59 o 
   4  12   0       13.88       15.74      1.50 o 
   5  12   0       20.99       21.43      1.20 o 
   6  12   0       57.41       56.07      2.94 o 
   7  12   0       11.22       13.11      2.09 o 
   1  13   0      455.03      433.53     11.51 o 
   2  13   0      117.47      127.04      3.15 o 
   3  13   0       53.33       51.96      1.70 o 
   4  13   0      132.36      132.71      2.74 o 
   5  13   0       31.76       34.40      2.16 o 
   6  13   0        1.21        1.55      1.33 o 
   7  13   0        2.32        3.38      1.43 o 
   0  14   0      375.94      358.61     16.77 o 
   1  14   0      571.40      607.81     12.32 o 
   2  14   0      168.23      173.24      3.93 o 
   3  14   0       98.16       90.58      2.66 o 
   4  14   0        3.81        2.87      1.13 o 
   5  14   0       64.85       71.99      2.78 o 
   6  14   0        8.07       10.97      1.76 o 
   7  14   0        6.13        4.75      2.04 o 
   1  15   0      268.86      267.87      4.77 o 
   2  15   0      414.96      437.89     11.07 o 
   3  15   0      625.56      668.63     12.59 o 
   4  15   0        2.00        2.26      0.96 o 
   5  15   0       42.13       49.31      2.54 o 
   6  15   0       16.34       10.88      2.06 o 
   7  15   0        1.82        1.33      1.29 o 
   0  16   0       90.33       85.97      2.90 o 
   1  16   0      624.40      663.21     10.33 o 
   2  16   0      332.79      358.25      8.43 o 
   3  16   0      427.53      426.10      9.67 o 
   4  16   0      202.03      212.03      4.77 o 
   5  16   0      126.11      128.92      3.55 o 
   6  16   0       11.94       12.30      1.90 o 
   1  17   0       32.40       37.90      1.29 o 
   2  17   0       27.10       29.49      1.38 o 
   3  17   0        1.79        0.67      0.98 o 
   4  17   0      102.10       98.73      3.87 o 
   5  17   0       47.63       47.53      2.83 o 
   6  17   0        8.10        9.91      1.66 o 
   0  18   0       36.08       35.45      1.70 o 
   1  18   0      122.49      115.26      2.21 o 
   2  18   0      111.45      118.12      2.60 o 
   3  18   0       35.82       34.65      1.57 o 
   4  18   0        9.20        9.05      1.11 o 
   5  18   0       92.28       96.94      3.39 o 
   6  18   0        2.67        1.56      1.35 o 
   1  19   0       14.81       15.05      1.21 o 
   2  19   0       36.94       38.19      1.56 o 
   3  19   0       74.49       73.60      2.05 o 
   4  19   0        4.40        2.69      1.41 o 
   5  19   0       36.02       39.48      2.44 o 
   6  19   0       14.66       11.41      4.16 o 
   0  20   0      713.52      725.49     18.46 o 
   1  20   0       94.39       89.91      2.29 o 
   2  20   0      268.02      299.66      6.22 o 
   3  20   0       26.77       26.88      3.28 o 
   4  20   0       22.81       21.43      1.88 o 
   5  20   0       21.36       22.52      2.14 o 
   6  20   0        6.36        5.30      1.87 o 
   1  21   0       39.93       36.54      1.73 o 
   2  21   0        0.10        0.03      0.90 o 
   3  21   0      187.54      192.73      5.14 o 
   4  21   0       12.52        7.92      1.76 o 
   5  21   0       11.79       10.83      1.89 o 
   6  21   0       14.16       16.65      3.98 o 
   0  22   0      587.62      597.14     10.70 o 
   1  22   0        7.17        7.93      1.12 o 
   2  22   0      146.66      155.60      4.92 o 
   3  22   0       16.96       13.99      2.25 o 
   4  22   0       51.10       56.69      2.65 o 
   5  22   0        0.83        1.14      1.18 o 
   6  22   0        3.82        0.85      1.61 o 
   1  23   0      138.91      138.39      2.63 o 
   2  23   0        5.53        7.08      1.45 o 
   3  23   0      180.99      191.26      7.15 o 
   4  23   0       12.08       12.82      1.77 o 
   5  23   0        0.17        1.19      1.23 o 
   0  24   0      270.60      288.52      6.91 o 
   1  24   0      153.99      146.51      3.22 o 
   2  24   0       24.83       31.99      2.36 o 
   3  24   0        2.11        2.19      1.19 o 
   4  24   0        0.35       -0.61      1.08 o 
   5  24   0        8.58        8.15      1.80 o 
   1  25   0       93.66       93.89      1.87 o 
   2  25   0        0.88        0.04      1.19 o 
   3  25   0       79.89       75.06      2.94 o 
   4  25   0        1.50        1.71      1.37 o 
   5  25   0        2.00       -0.91      1.21 o 
   0  26   0      374.17      352.44     13.24 o 
   1  26   0      363.43      367.15      7.66 o 
   2  26   0       78.83       80.08      2.90 o 
   3  26   0       27.54       26.59      3.47 o 
   4  26   0       19.61       28.57      2.37 o 
   5  26   0       30.46       38.65      2.81 o 
   1  27   0      235.39      225.24      4.01 o 
   2  27   0       11.93        9.29      1.89 o 
   3  27   0       45.27       37.23      3.01 o 
   4  27   0       14.27        8.71      2.60 o 
   5  27   0       30.52       35.22      3.21 o 
   0  28   0       17.65       19.03      2.68 o 
   1  28   0       14.13       11.17      1.55 o 
   2  28   0       23.14       26.73      2.28 o 
   3  28   0       13.68        9.78      2.25 o 
   4  28   0        8.50        7.60      1.72 o 
   1  29   0       22.76       23.86      1.93 o 
   2  29   0       84.07       87.41      3.25 o 
   3  29   0       23.56       26.52      3.97 o 
   4  29   0       10.80       16.16      3.08 o 
   0  30   0      200.23      201.32      9.92 o 
   1  30   0        1.32        0.60      1.00 o 
   2  30   0        8.43        6.25      1.84 o 
   3  30   0       21.44       23.22      2.33 o 
   4  30   0        3.72        2.53      1.52 o 
   1  31   0       14.61       14.67      1.75 o 
   2  31   0       68.12       74.80      4.43 o 
   3  31   0       13.58        5.80      2.53 o 
   0  32   0       52.33       56.95      4.03 o 
   1  32   0        8.29        7.69      1.56 o 
   2  32   0       28.02       31.86      2.54 o 
   3  32   0        5.00        0.84      2.50 o 
   1  33   0        8.37        8.47      2.24 o 
   2  33   0        0.76        0.56      1.24 o 
   3  33   0        6.31        1.75      1.66 o 
   0  34   0       32.88       45.41      3.22 o 
   1  34   0        0.10        0.91      1.03 o 
   2  34   0       23.27       24.22      2.55 o 
   1  35   0        3.45        1.98      1.26 o 
  -7   0   1        1.80        1.49      1.72 o 
  -6   0   1      133.06      141.64      3.84 o 
  -5   0   1       17.94       18.95      1.40 o 
  -4   0   1       12.86       20.31      1.23 o 
  -3   0   1      246.11      239.60      5.27 o 
  -2   0   1     5772.46     5504.53    108.53 o 
  -1   0   1    10973.99    12278.26    140.73 o 
   0   0   1     3071.38     3071.37     15.08 o 
   1   0   1     5523.14     5505.28     32.32 o 
   2   0   1       10.71       10.42      3.61 o 
   3   0   1       56.58       45.55      1.53 o 
   4   0   1       23.46       24.04      1.26 o 
   5   0   1       22.78       24.85      1.33 o 
   6   0   1       19.18       17.72      2.41 o 
   7   0   1       13.63       17.69      5.72 o 
  -7   1   1        5.65        3.16      1.30 o 
  -6   1   1       16.59       17.48      1.58 o 
  -5   1   1      112.33      106.56      1.66 o 
  -4   1   1      103.60      102.49      1.86 o 
  -3   1   1       91.19       90.32      2.00 o 
  -2   1   1      838.03      807.44      9.99 o 
  -1   1   1     6224.12     6185.86     44.17 o 
   0   1   1     5977.71     6213.60     20.22 o 
   1   1   1      358.78      330.68      5.07 o 
   2   1   1      585.22      565.74     11.61 o 
   3   1   1      307.58      321.49      5.18 o 
   4   1   1       13.05       13.19      0.77 o 
   5   1   1       32.65       34.93      1.06 o 
   6   1   1       22.23       22.10      1.52 o 
   7   1   1       15.05       15.83      1.76 o 
  -7   2   1       14.56       21.16      2.40 o 
  -6   2   1      159.66      163.07      4.91 o 
  -5   2   1       88.47       85.36      2.14 o 
  -4   2   1      132.00      124.51      2.77 o 
  -3   2   1       98.99       96.27      3.06 o 
  -2   2   1     1409.25     1346.72     32.85 o 
  -1   2   1     1177.97     1040.44     10.43 o 
   0   2   1     4388.64     4289.22     61.67 o 
   1   2   1     6051.16     6178.65     50.75 o 
   2   2   1       47.67       49.04     12.10 o 
   3   2   1       38.19       44.13      1.57 o 
   4   2   1        9.79        9.97      1.00 o 
   5   2   1       13.17       14.43      1.19 o 
   6   2   1        0.83       -0.04      0.94 o 
   7   2   1       13.03       18.39      6.44 o 
  -7   3   1       18.73       17.30      2.26 o 
  -6   3   1       31.79       26.27      4.09 o 
  -5   3   1       76.77       79.42      3.34 o 
  -4   3   1      203.37      214.22      4.40 o 
  -3   3   1        4.04        1.84      0.80 o 
  -2   3   1      317.38      311.80      6.58 o 
  -1   3   1     3546.02     3416.22     19.57 o 
   0   3   1     1615.59     1446.68     17.88 o 
   1   3   1     2815.19     2685.00     33.44 o 
   2   3   1      654.11      629.86     12.94 o 
   3   3   1      531.17      538.81     11.45 o 
   4   3   1       22.20       24.28      1.35 o 
   5   3   1       27.60       23.18      1.38 o 
   6   3   1        2.80        3.70      1.40 o 
   7   3   1       37.45       35.83      3.49 o 
  -7   4   1       18.31       16.45      2.07 o 
  -6   4   1        6.83        2.68      1.87 o 
  -5   4   1       40.79       41.75      2.12 o 
  -4   4   1      155.92      159.97      3.50 o 
  -3   4   1       64.98       59.15      1.65 o 
  -2   4   1      180.07      183.09      7.98 o 
  -1   4   1     1873.07     1775.28     14.47 o 
   0   4   1      360.90      319.07      5.85 o 
   1   4   1      397.70      361.47     10.62 o 
   2   4   1       43.17       52.32      4.64 o 
   3   4   1       67.67       69.24      1.71 o 
   4   4   1       19.38       18.54      1.48 o 
   5   4   1        3.46        2.51      1.68 o 
   6   4   1        5.97        4.44      1.49 o 
   7   4   1        1.30        2.47      2.21 o 
  -7   5   1        6.64        2.86      1.80 o 
  -6   5   1       14.03        8.12      4.26 o 
  -5   5   1        0.75       -0.41      1.02 o 
  -4   5   1      196.85      208.36      4.87 o 
  -3   5   1      431.31      451.35     15.71 o 
  -2   5   1     1701.23     1618.82     22.43 o 
  -1   5   1      479.87      456.20      8.63 o 
   0   5   1     2422.44     2291.44     15.86 o 
   1   5   1      262.90      253.73      5.72 o 
   2   5   1      358.35      332.63      9.26 o 
   3   5   1      252.50      232.56      5.06 o 
   4   5   1       32.83       35.25      1.50 o 
   5   5   1       11.03       11.05      2.72 o 
   6   5   1        2.20        1.97      1.40 o 
   7   5   1        3.80        1.20      1.89 o 
  -7   6   1        7.52        5.73      2.51 o 
  -6   6   1       71.25       66.68      4.62 o 
  -5   6   1        2.54        1.53      1.06 o 
  -4   6   1       29.35       35.37      2.20 o 
  -3   6   1      610.64      669.91     12.65 o 
  -2   6   1        1.78        1.01      1.11 o 
  -1   6   1     1581.37     1501.21     14.43 o 
   0   6   1        1.36        1.04      0.49 o 
   1   6   1     1095.68     1027.90     13.38 o 
   2   6   1      103.26      107.51      2.41 o 
   3   6   1        0.26        0.00      0.78 o 
   4   6   1       88.88       91.61      2.24 o 
   5   6   1        1.94        0.02      0.87 o 
   6   6   1        2.63        2.20      1.29 o 
   7   6   1        4.42        2.71      2.24 o 
  -7   7   1        4.29        1.25      1.34 o 
  -6   7   1       10.21        7.70      4.23 o 
  -5   7   1      113.35      122.06      2.54 o 
  -4   7   1       69.94       72.62      2.38 o 
  -3   7   1      138.93      172.77      6.65 o 
  -2   7   1      333.25      308.03      6.07 o 
  -1   7   1      299.47      290.45      6.15 o 
   0   7   1     2563.34     2472.93     31.05 o 
   1   7   1       77.10       82.48      1.76 o 
   2   7   1      240.96      254.56      9.64 o 
   3   7   1       98.36      103.55      2.45 o 
   4   7   1       59.82       62.40      1.88 o 
   5   7   1       23.31       20.92      1.38 o 
   6   7   1       29.73       28.61      2.07 o 
   7   7   1        0.74        0.89      1.48 o 
  -7   8   1        1.00        0.26      1.05 o 
  -6   8   1        3.42       -0.10      1.24 o 
  -5   8   1      115.58      112.06      2.37 o 
  -4   8   1      384.90      413.54      8.24 o 
  -3   8   1      545.27      568.49     11.38 o 
  -2   8   1      185.24      190.86      4.30 o 
  -1   8   1      665.46      615.16     10.12 o 
   0   8   1      447.27      434.94     14.23 o 
   1   8   1      236.23      228.06      4.28 o 
   2   8   1      397.31      414.29     10.71 o 
   3   8   1      125.55      120.82      3.74 o 
   4   8   1      138.38      148.13      3.53 o 
   5   8   1       36.77       36.28      1.94 o 
   6   8   1       10.74        8.45      2.43 o 
   7   8   1        9.11        3.60      2.23 o 
  -7   9   1        2.93        3.03      1.57 o 
  -6   9   1        0.05        2.50      1.17 o 
  -5   9   1       74.55       66.01      1.90 o 
  -4   9   1       12.16       11.40      1.19 o 
  -3   9   1      957.18     1043.17     16.67 o 
  -2   9   1       42.72       48.56      2.19 o 
  -1   9   1      771.85      737.66     11.39 o 
   0   9   1     1358.00     1356.87     19.60 o 
   1   9   1     1523.42     1510.94     23.98 o 
   2   9   1      211.45      225.41      4.96 o 
   3   9   1      577.16      618.75     11.33 o 
   4   9   1       18.89       20.09      1.50 o 
   5   9   1       34.41       31.44      2.36 o 
   6   9   1        3.69        2.98      1.32 o 
   7   9   1        1.88        1.10      1.53 o 
  -7  10   1        0.34        1.43      1.38 o 
  -6  10   1       20.16       13.76      2.04 o 
  -5  10   1       44.61       41.69      1.66 o 
  -4  10   1      125.83      136.27      3.05 o 
  -3  10   1      217.68      233.19      4.90 o 
  -2  10   1      136.46      130.36      2.92 o 
  -1  10   1      158.79      154.18      2.96 o 
   0  10   1      352.67      367.20      9.21 o 
   1  10   1     1760.49     1780.52     18.47 o 
   2  10   1     1664.78     1666.89     37.41 o 
   3  10   1       49.24       49.99      1.64 o 
   4  10   1      145.31      148.59      3.06 o 
   5  10   1       51.49       49.18      3.55 o 
   6  10   1       58.50       61.60      3.00 o 
   7  10   1        0.96        0.89      1.46 o 
  -7  11   1        0.28       -0.17      1.11 o 
  -6  11   1       32.06       36.77      3.30 o 
  -5  11   1        0.99        1.62      1.00 o 
  -4  11   1       57.81       64.80      1.91 o 
  -3  11   1      314.95      326.09      8.44 o 
  -2  11   1      198.46      230.42      4.85 o 
  -1  11   1       30.37       29.67      1.13 o 
   0  11   1      236.56      240.33      4.68 o 
   1  11   1     2173.96     2318.55     24.42 o 
   2  11   1      597.10      598.76     11.80 o 
   3  11   1       80.21       71.12      1.83 o 
   4  11   1       38.03       37.70      1.56 o 
   5  11   1       32.70       33.42      2.15 o 
   6  11   1       18.36       21.10      2.19 o 
   7  11   1        3.25        1.78      1.74 o 
  -7  12   1        5.99        3.13      1.70 o 
  -6  12   1       59.30       65.31      3.00 o 
  -5  12   1       36.24       37.33      1.55 o 
  -4  12   1       27.67       31.40      1.67 o 
  -3  12   1      186.37      180.92      4.16 o 
  -2  12   1       78.88       74.02      1.97 o 
  -1  12   1      136.76      139.25      2.68 o 
   0  12   1      776.67      794.61     12.25 o 
   1  12   1      505.70      494.53      9.97 o 
   2  12   1      443.19      436.99     10.66 o 
   3  12   1       38.35       33.75      1.44 o 
   4  12   1       96.59      101.78      2.51 o 
   5  12   1       49.84       49.94      2.61 o 
   6  12   1        1.80        0.80      1.38 o 
   7  12   1        0.71        1.45      1.58 o 
  -7  13   1        2.90        1.11      1.54 o 
  -6  13   1        8.38        5.63      1.89 o 
  -5  13   1       47.76       48.77      2.32 o 
  -4  13   1      170.57      161.21      3.44 o 
  -3  13   1      835.31      853.92     12.58 o 
  -2  13   1      842.92      884.13     14.17 o 
  -1  13   1       51.72       57.00      1.33 o 
   0  13   1       67.14       75.34      1.75 o 
   1  13   1     1553.81     1736.82     19.41 o 
   2  13   1      568.53      583.74     11.44 o 
   3  13   1       83.98       87.49      2.91 o 
   4  13   1       37.33       38.45      1.64 o 
   5  13   1      190.03      196.28      4.23 o 
   6  13   1       28.52       30.44      2.47 o 
  -7  14   1        5.56        2.64      1.72 o 
  -6  14   1       22.66       20.74      2.21 o 
  -5  14   1       98.46       92.04      4.68 o 
  -4  14   1      283.13      306.16      6.08 o 
  -3  14   1       10.15        7.32      1.10 o 
  -2  14   1      153.87      169.69      3.74 o 
  -1  14   1      566.71      593.45     10.31 o 
   0  14   1      330.96      331.90      7.88 o 
   1  14   1      257.82      246.45      4.59 o 
   2  14   1      384.06      403.39      9.15 o 
   3  14   1       72.25       80.38      2.12 o 
   4  14   1       35.98       42.54      2.65 o 
   5  14   1       19.63       21.90      4.15 o 
   6  14   1       15.31       12.57      2.27 o 
  -7  15   1        1.19        2.48      1.38 o 
  -6  15   1        3.32        1.25      1.20 o 
  -5  15   1       53.12       58.17      3.91 o 
  -4  15   1      367.96      379.10      6.62 o 
  -3  15   1      142.50      140.53      3.21 o 
  -2  15   1      999.91     1021.39     14.39 o 
  -1  15   1      199.80      179.60      4.55 o 
   0  15   1      336.46      344.93      7.10 o 
   1  15   1      339.23      359.71      7.96 o 
   2  15   1      205.56      215.70      4.52 o 
   3  15   1      288.60      304.39     10.62 o 
   4  15   1       25.80       26.04      1.43 o 
   5  15   1       17.76       10.86      2.07 o 
   6  15   1        0.98        0.58      1.18 o 
  -6  16   1       10.78        5.72      2.07 o 
  -5  16   1      110.65      106.40      3.65 o 
  -4  16   1      320.84      320.97      8.86 o 
  -3  16   1      296.53      304.22      7.90 o 
  -2  16   1       99.16       92.90      5.22 o 
  -1  16   1      121.25      120.98      2.46 o 
   0  16   1      472.25      502.92      9.08 o 
   1  16   1      265.10      290.73      8.96 o 
   2  16   1       86.03       80.70      2.07 o 
   3  16   1        3.08        4.33      1.17 o 
   4  16   1       63.82       62.23      1.77 o 
   5  16   1        2.10        0.80      1.16 o 
   6  16   1        4.16        1.09      1.47 o 
  -6  17   1       17.57       21.69      3.72 o 
  -5  17   1       57.96       52.17      2.60 o 
  -4  17   1      103.56      100.22      2.35 o 
  -3  17   1       69.30       72.47      2.01 o 
  -2  17   1      221.83      215.40      5.57 o 
  -1  17   1      188.18      190.77      4.26 o 
   0  17   1      277.43      292.44      6.07 o 
   1  17   1      139.87      144.64      2.80 o 
   2  17   1      208.72      225.89      4.72 o 
   3  17   1      218.38      214.78      6.37 o 
   4  17   1        6.79        9.48      1.02 o 
   5  17   1       63.30       64.21      2.99 o 
   6  17   1        9.82        4.66      1.80 o 
  -6  18   1       25.22       23.73      2.70 o 
  -5  18   1        9.85        6.72      1.85 o 
  -4  18   1      151.51      156.95      3.85 o 
  -3  18   1       85.07       77.96      2.05 o 
  -2  18   1       64.10       68.19      1.92 o 
  -1  18   1      129.37      130.16      4.18 o 
   0  18   1      245.56      256.27      5.47 o 
   1  18   1      255.97      235.69      4.66 o 
   2  18   1      123.89      118.78      3.54 o 
   3  18   1       27.71       29.81      1.38 o 
   4  18   1       33.14       36.91      2.38 o 
   5  18   1        1.50        0.45      1.14 o 
   6  18   1        7.31        3.92      1.74 o 
  -6  19   1        4.66        1.53      1.46 o 
  -5  19   1        3.26       -0.33      1.19 o 
  -4  19   1       36.04       34.63      2.24 o 
  -3  19   1      212.72      213.19      5.06 o 
  -2  19   1       24.49       20.67      1.34 o 
  -1  19   1      223.54      223.75      4.10 o 
   0  19   1       92.74       95.98      2.08 o 
   1  19   1       56.13       48.85      1.47 o 
   2  19   1       30.99       26.68      1.49 o 
   3  19   1       89.54       95.85      2.06 o 
   4  19   1        3.83        3.22      1.45 o 
   5  19   1       17.00       17.92      2.04 o 
   6  19   1        1.52       -0.52      1.22 o 
  -6  20   1        8.80        6.43      1.96 o 
  -5  20   1        2.34        0.92      1.21 o 
  -4  20   1      122.16      125.65      3.45 o 
  -3  20   1       47.11       45.19      1.69 o 
  -2  20   1       11.40       10.23      1.21 o 
  -1  20   1      431.32      434.21      8.27 o 
   0  20   1       49.60       46.30      1.81 o 
   1  20   1        3.19        0.61      0.95 o 
   2  20   1       10.02       10.73      1.30 o 
   3  20   1        0.63        0.25      0.83 o 
   4  20   1       50.06       55.67      3.53 o 
   5  20   1        4.20        0.35      1.22 o 
   6  20   1        2.95        5.03      1.50 o 
  -6  21   1        9.70        6.01      1.88 o 
  -5  21   1        8.25        4.70      1.62 o 
  -4  21   1       52.75       50.78      3.25 o 
  -3  21   1        3.05        3.23      1.11 o 
  -2  21   1        1.37        1.08      1.00 o 
  -1  21   1       94.87      100.04      2.10 o 
   0  21   1      287.71      293.40      5.71 o 
   1  21   1       68.32       74.61      1.73 o 
   2  21   1      197.16      208.26      4.94 o 
   3  21   1       52.44       47.97      1.61 o 
   4  21   1       31.35       34.93      2.27 o 
   5  21   1       14.10        9.13      1.82 o 
   6  21   1       15.19       13.58      2.22 o 
  -6  22   1        2.56        1.63      1.38 o 
  -5  22   1        5.39        2.80      1.70 o 
  -4  22   1       10.62        5.74      1.58 o 
  -3  22   1       70.23       73.76      1.81 o 
  -2  22   1      273.80      272.78      5.52 o 
  -1  22   1       84.56       77.92      1.78 o 
   0  22   1       24.41       28.27      1.30 o 
   1  22   1       15.47       14.90      1.05 o 
   2  22   1       91.04       83.38      2.02 o 
   3  22   1        4.04        7.35      2.45 o 
   4  22   1        5.92        5.29      1.64 o 
   5  22   1        1.42       -0.26      1.19 o 
  -5  23   1        3.12        0.59      1.32 o 
  -4  23   1        9.54       11.14      1.76 o 
  -3  23   1        2.67        2.07      1.24 o 
  -2  23   1      383.06      367.14      6.82 o 
  -1  23   1      654.21      657.48      7.75 o 
   0  23   1      306.45      321.16      5.20 o 
   1  23   1        0.32        0.28      0.67 o 
   2  23   1      151.26      149.68      4.95 o 
   3  23   1       68.01       56.29      2.63 o 
   4  23   1       29.62       29.96      2.38 o 
   5  23   1        5.16        1.62      1.52 o 
  -5  24   1        9.28        4.90      1.84 o 
  -4  24   1        0.90        1.80      1.09 o 
  -3  24   1       15.48       14.82      2.18 o 
  -2  24   1      123.82      119.99      2.35 o 
  -1  24   1      584.14      600.61      9.56 o 
   0  24   1      457.51      463.38      7.47 o 
   1  24   1       11.03       12.22      0.99 o 
   2  24   1      238.89      217.59      5.70 o 
   3  24   1        1.87        2.04      1.32 o 
   4  24   1        3.52        2.93      1.32 o 
   5  24   1        3.44        2.67      3.61 o 
  -5  25   1       22.47       27.57      2.72 o 
  -4  25   1       10.39       11.64      1.75 o 
  -3  25   1       21.38       21.21      2.14 o 
  -2  25   1       23.44       22.81      2.13 o 
  -1  25   1      326.00      295.83      4.98 o 
   0  25   1       85.00       90.52      5.16 o 
   1  25   1       11.27        9.16      0.90 o 
   2  25   1       18.02       12.01      1.97 o 
   3  25   1       21.10       16.58      2.06 o 
   4  25   1       21.91       22.28      2.37 o 
   5  25   1       15.73       19.29      2.52 o 
  -5  26   1        3.41        2.44      1.61 o 
  -4  26   1        0.94        0.27      1.05 o 
  -3  26   1       56.47       58.27      2.73 o 
  -2  26   1      133.52      128.05      6.55 o 
  -1  26   1      483.39      464.44      5.35 o 
   0  26   1       47.40       52.68      2.19 o 
   1  26   1       41.57       38.86      2.05 o 
   2  26   1       10.26        9.56      1.70 o 
   3  26   1       36.08       30.18      2.44 o 
   4  26   1        5.66        3.88      1.87 o 
   5  26   1        5.88        2.57      2.39 o 
  -5  27   1        2.58        0.92      1.41 o 
  -4  27   1        6.56        4.02      2.25 o 
  -3  27   1       17.80       18.23      2.16 o 
  -2  27   1      134.36      122.29      4.01 o 
  -1  27   1       17.41       20.33      1.84 o 
   0  27   1       36.13       41.44      2.05 o 
   1  27   1       66.34       64.47      2.38 o 
   2  27   1       12.94        9.17      2.05 o 
   3  27   1       66.70       74.07      3.24 o 
   4  27   1       12.37       13.45      2.28 o 
  -4  28   1        5.06        3.47      1.67 o 
  -3  28   1       31.40       32.55      2.40 o 
  -2  28   1      227.32      224.50     10.38 o 
  -1  28   1        1.23       -0.37      1.12 o 
   0  28   1       54.20       55.92      2.72 o 
   1  28   1        3.22        1.14      1.17 o 
   2  28   1       46.76       47.35      2.58 o 
   3  28   1       14.85       13.29      2.16 o 
   4  28   1       16.62       20.82      2.24 o 
  -4  29   1        3.34        0.52      1.24 o 
  -3  29   1       14.55       14.64      2.22 o 
  -2  29   1       15.94        6.98      1.93 o 
  -1  29   1       74.58       78.60      2.66 o 
   0  29   1       80.74       85.06      3.41 o 
   1  29   1        5.12        3.03      1.14 o 
   2  29   1       16.95       12.62      1.85 o 
   3  29   1        0.84        0.55      1.66 o 
   4  29   1       14.94       13.72      2.09 o 
  -4  30   1        0.09        0.96      1.30 o 
  -3  30   1        8.22        4.86      1.80 o 
  -2  30   1       51.01       46.54      2.82 o 
  -1  30   1       21.50       26.51      3.31 o 
   0  30   1       31.55       31.99      1.99 o 
   1  30   1        4.03        3.47      1.28 o 
   2  30   1        4.64        2.63      1.49 o 
   3  30   1        4.77        6.03      2.44 o 
  -3  31   1       11.80        7.41      2.21 o 
  -2  31   1       21.33       20.84      4.99 o 
  -1  31   1       91.61      107.01      5.93 o 
   0  31   1       16.43       15.90      1.70 o 
   1  31   1        8.73        7.57      1.62 o 
   2  31   1       11.68        9.32      2.53 o 
   3  31   1       11.71       11.31      2.72 o 
  -3  32   1       54.11       55.50      3.89 o 
  -2  32   1        2.46        1.91      1.49 o 
  -1  32   1        0.73        1.19      1.31 o 
   0  32   1        3.18        2.17      1.26 o 
   1  32   1        0.90        0.96      1.08 o 
   2  32   1        0.10        0.90      1.16 o 
   3  32   1        6.17        5.76      2.25 o 
  -3  33   1       20.54       26.90      8.71 o 
  -2  33   1       22.38       22.25      2.37 o 
  -1  33   1        1.78        1.65      1.19 o 
   0  33   1       10.06       10.49      1.74 o 
   1  33   1       13.58       16.96      2.53 o 
   2  33   1        3.86        1.75      1.52 o 
  -2  34   1        0.98        0.10      1.27 o 
  -1  34   1        7.33        6.05      1.76 o 
   0  34   1        7.83        4.10      1.64 o 
   1  34   1       28.86       27.66      2.36 o 
   2  34   1       18.01       20.84      2.36 o 
  -1  35   1        8.13        6.72      1.77 o 
   0  35   1       14.86       18.96      2.07 o 
   1  35   1       18.19       22.68      3.04 o 
  -7   0   2        1.94        1.32      1.57 o 
  -6   0   2       40.79       35.67      2.75 o 
  -5   0   2        0.00        0.46      0.87 o 
  -4   0   2      123.55      122.87      4.92 o 
  -3   0   2        5.58        9.33      0.94 o 
  -2   0   2      110.22       97.17      2.71 o 
  -1   0   2     2227.01     2161.73     23.09 o 
   0   0   2     2325.78     2130.98     17.95 o 
   1   0   2      793.99      806.53     11.72 o 
   2   0   2      116.74      123.61      3.14 o 
   3   0   2        0.92        0.33      0.87 o 
   4   0   2       26.65       23.53      1.41 o 
   5   0   2        1.99        1.94      0.90 o 
   6   0   2        0.77        0.23      1.11 o 
   7   0   2        5.66        5.82      3.27 o 
  -7   1   2        1.35        0.20      0.86 o 
  -6   1   2       71.52       72.72      2.75 o 
  -5   1   2        5.29        3.76      0.73 o 
  -4   1   2      211.99      213.08      3.94 o 
  -3   1   2       65.89       71.25      1.32 o 
  -2   1   2     1795.93     1815.52     25.60 o 
  -1   1   2      689.05      670.88      7.63 o 
   0   1   2     1333.56     1252.93      9.31 o 
   1   1   2     1330.27     1250.32     10.70 o 
   2   1   2      408.76      462.12      7.87 o 
   3   1   2      123.75      123.60      2.04 o 
   4   1   2       63.66       68.66      1.32 o 
   5   1   2        1.40        1.60      0.62 o 
   6   1   2       25.14       25.08      1.77 o 
   7   1   2       26.91       31.22      2.37 o 
  -7   2   2       12.05        8.18      2.09 o 
  -6   2   2        0.66       -0.27      1.20 o 
  -5   2   2       33.06       30.19      1.51 o 
  -4   2   2       14.87       13.84      2.54 o 
  -3   2   2      426.90      406.74      8.87 o 
  -2   2   2      589.33      624.44     16.38 o 
  -1   2   2     1357.41     1255.61     27.81 o 
   0   2   2      688.77      612.17      9.48 o 
   1   2   2      115.91      119.20      2.36 o 
   2   2   2      115.35      126.72      3.14 o 
   3   2   2      131.97      126.15      3.18 o 
   4   2   2       18.50       22.38      1.77 o 
   5   2   2        1.51        1.86      0.78 o 
   6   2   2       33.76       37.36      2.60 o 
   7   2   2       15.38       14.16      3.62 o 
  -7   3   2       22.45       21.01      3.04 o 
  -6   3   2       61.77       60.47      2.88 o 
  -5   3   2       81.53       81.25      4.15 o 
  -4   3   2        3.79        3.61      1.04 o 
  -3   3   2     1239.42     1271.87     37.05 o 
  -2   3   2      819.15      865.11     15.14 o 
  -1   3   2       16.92       15.14      1.02 o 
   0   3   2      116.45      122.96      2.36 o 
   1   3   2     5616.76     5692.14     37.47 o 
   2   3   2      283.50      285.98      5.91 o 
   3   3   2      158.56      155.77      3.69 o 
   4   3   2       16.92       18.05      1.22 o 
   5   3   2        4.28        5.01      1.01 o 
   6   3   2       23.80       20.56      2.12 o 
   7   3   2        5.94        4.12      4.22 o 
  -7   4   2        7.01        4.39      3.08 o 
  -6   4   2       21.47       20.30      2.40 o 
  -5   4   2       53.94       55.80      1.84 o 
  -4   4   2       83.33       99.19      2.36 o 
  -3   4   2     1769.32     1835.48     20.75 o 
  -2   4   2      773.57      805.47     14.69 o 
  -1   4   2       54.71       55.55      1.67 o 
   0   4   2      409.34      366.61      7.83 o 
   1   4   2     1377.81     1405.20     18.21 o 
   2   4   2       96.18      105.38      2.42 o 
   3   4   2        7.60        8.58      0.91 o 
   4   4   2        1.16        2.01      0.80 o 
   5   4   2       27.77       31.17      1.44 o 
   6   4   2       18.31       21.09      2.39 o 
   7   4   2       39.30       44.28      3.89 o 
  -7   5   2       10.25       12.20      1.85 o 
  -6   5   2       15.72       11.36      2.04 o 
  -5   5   2       89.53       92.44      2.17 o 
  -4   5   2      203.47      206.21      4.67 o 
  -3   5   2      397.29      413.93     11.23 o 
  -2   5   2     1153.71     1173.88     17.60 o 
  -1   5   2      330.82      293.67      7.42 o 
   0   5   2     1538.47     1423.01     15.33 o 
   1   5   2      716.63      712.29     15.32 o 
   2   5   2       42.07       42.45      1.68 o 
   3   5   2       29.58       22.53      1.26 o 
   4   5   2       22.20       24.10      1.43 o 
   5   5   2       25.94       23.45      1.88 o 
   6   5   2       14.72       15.07      1.98 o 
   7   5   2        2.28        0.70      1.41 o 
  -7   6   2        2.68        2.20      1.43 o 
  -6   6   2        6.98        3.53      1.91 o 
  -5   6   2      258.49      274.97      7.38 o 
  -4   6   2       36.15       42.17      1.75 o 
  -3   6   2      117.36      114.74      2.82 o 
  -2   6   2      484.61      501.88     14.21 o 
  -1   6   2      375.45      375.70      8.53 o 
   0   6   2      165.98      152.75      3.14 o 
   1   6   2      135.34      133.07      2.84 o 
   2   6   2       81.60       88.62      2.85 o 
   3   6   2       12.57       11.86      1.03 o 
   4   6   2        2.85        2.88      0.83 o 
   5   6   2       38.47       44.44      2.62 o 
   6   6   2        0.46       -1.07      1.07 o 
   7   6   2        0.25        0.15      1.60 o 
  -7   7   2        2.21        2.14      1.32 o 
  -6   7   2       20.13       19.75      2.07 o 
  -5   7   2      243.13      247.84      5.30 o 
  -4   7   2      184.39      201.01      4.85 o 
  -3   7   2       13.00       10.57      1.49 o 
  -2   7   2      137.48      127.65      3.11 o 
  -1   7   2      766.27      725.26     11.97 o 
   0   7   2      285.48      274.73      5.17 o 
   1   7   2      648.58      647.15     11.18 o 
   2   7   2      496.56      546.06     11.37 o 
   3   7   2        2.78        0.65      0.76 o 
   4   7   2      102.87      100.75      2.52 o 
   5   7   2        3.01        2.18      1.47 o 
   6   7   2        0.67        0.88      1.24 o 
   7   7   2        8.19        3.99      2.23 o 
  -7   8   2       14.90       17.29      2.07 o 
  -6   8   2       25.56       28.44      3.50 o 
  -5   8   2       67.86       75.46      2.03 o 
  -4   8   2      331.00      324.79      7.63 o 
  -3   8   2       29.72       29.72      2.36 o 
  -2   8   2     1121.47     1194.02     17.07 o 
  -1   8   2       12.54       14.16      0.83 o 
   0   8   2      413.40      401.16      9.10 o 
   1   8   2      646.82      619.18     11.09 o 
   2   8   2      122.31      115.24      2.70 o 
   3   8   2       27.24       24.30      1.45 o 
   4   8   2       18.03       15.60      1.21 o 
   5   8   2       16.18       16.14      1.73 o 
   6   8   2       35.77       32.56      2.73 o 
   7   8   2        0.37       -0.54      1.27 o 
  -7   9   2        4.99        2.79      1.70 o 
  -6   9   2        6.06        4.85      1.37 o 
  -5   9   2      139.00      145.38      4.00 o 
  -4   9   2      415.98      430.70     15.11 o 
  -3   9   2      105.62      108.05      2.45 o 
  -2   9   2      273.87      291.35      9.85 o 
  -1   9   2       16.89       16.36      0.87 o 
   0   9   2      130.20      122.93      3.37 o 
   1   9   2      420.12      425.16      9.12 o 
   2   9   2      393.49      404.57      9.74 o 
   3   9   2        6.52        6.37      0.98 o 
   4   9   2       10.43       11.85      1.17 o 
   5   9   2       32.24       32.43      2.19 o 
   6   9   2        2.70        2.01      1.39 o 
  -7  10   2        7.00        5.14      1.97 o 
  -6  10   2       12.17       11.35      1.79 o 
  -5  10   2        6.38        7.15      1.02 o 
  -4  10   2        2.60        3.36      1.41 o 
  -3  10   2       41.91       47.46      1.62 o 
  -2  10   2      186.52      221.81      4.85 o 
  -1  10   2      163.12      165.05      3.37 o 
   0  10   2      144.11      147.28      3.03 o 
   1  10   2      435.94      443.97      9.30 o 
   2  10   2      345.23      343.10     16.50 o 
   3  10   2       10.48        9.10      1.05 o 
   4  10   2       51.93       58.04      1.77 o 
   5  10   2        3.24        3.48      1.49 o 
   6  10   2       11.01       10.98      2.12 o 
  -7  11   2        0.36       -0.54      1.08 o 
  -6  11   2       10.12        8.25      1.71 o 
  -5  11   2       93.29       94.22      2.11 o 
  -4  11   2      349.92      394.61      8.89 o 
  -3  11   2       89.46       99.50      2.35 o 
  -2  11   2      348.77      374.03     10.12 o 
  -1  11   2      102.94       97.78      2.15 o 
   0  11   2       61.29       57.98      1.30 o 
   1  11   2      275.65      310.33      6.21 o 
   2  11   2       12.80       13.45      1.43 o 
   3  11   2       21.08       18.28      1.32 o 
   4  11   2       77.12       83.73      2.69 o 
   5  11   2        7.15        6.70      1.60 o 
   6  11   2        4.24        1.94      1.46 o 
  -7  12   2        5.76        5.40      2.19 o 
  -6  12   2        0.56        0.20      1.11 o 
  -5  12   2       31.87       36.10      3.27 o 
  -4  12   2      151.73      152.30      5.75 o 
  -3  12   2       16.48       15.27      1.36 o 
  -2  12   2      153.25      168.29      3.85 o 
  -1  12   2      103.34      101.04      4.29 o 
   0  12   2      297.91      289.54      5.89 o 
   1  12   2      210.86      232.64      4.35 o 
   2  12   2      133.92      129.03      3.00 o 
   3  12   2       53.13       50.15      2.49 o 
   4  12   2      225.91      227.33      4.86 o 
   5  12   2        3.17        0.96      1.86 o 
   6  12   2       16.90       19.20      2.18 o 
  -7  13   2        0.33        0.52      1.13 o 
  -6  13   2       25.68       20.53      2.74 o 
  -5  13   2       30.80       30.30      2.29 o 
  -4  13   2      252.76      251.91      5.76 o 
  -3  13   2        1.37        0.69      0.75 o 
  -2  13   2      101.17      106.64      2.50 o 
  -1  13   2      106.42      110.27      2.23 o 
   0  13   2      329.73      339.61      7.94 o 
   1  13   2      522.91      568.05      9.81 o 
   2  13   2      116.69      128.20      3.12 o 
   3  13   2      139.53      135.90      3.28 o 
   4  13   2      110.55      109.45      2.20 o 
   5  13   2      142.22      141.37      3.91 o 
   6  13   2        8.41        7.80      1.92 o 
  -7  14   2        4.43        9.51      2.59 o 
  -6  14   2       15.48       11.83      2.95 o 
  -5  14   2       56.26       58.44      2.80 o 
  -4  14   2       48.11       48.58      1.73 o 
  -3  14   2       17.39       19.68      1.34 o 
  -2  14   2       15.52       15.16      1.08 o 
  -1  14   2       63.23       61.65      1.63 o 
   0  14   2       71.17       74.76      1.62 o 
   1  14   2      168.43      168.75      3.26 o 
   2  14   2      200.93      199.93      4.09 o 
   3  14   2      137.54      144.40      2.98 o 
   4  14   2       63.61       67.74      1.90 o 
   5  14   2       85.76       92.59      3.42 o 
   6  14   2       21.10       19.39      2.40 o 
  -7  15   2        1.13       -0.22      1.17 o 
  -6  15   2        9.75        8.22      2.04 o 
  -5  15   2      193.22      190.22      4.43 o 
  -4  15   2      259.97      264.42      5.51 o 
  -3  15   2       76.02       79.98      2.13 o 
  -2  15   2       16.33       14.42      1.20 o 
  -1  15   2      289.73      292.07      7.38 o 
   0  15   2      320.54      300.37      7.08 o 
   1  15   2       59.45       64.85      1.75 o 
   2  15   2       48.62       51.43      1.67 o 
   3  15   2      123.78      130.88      2.78 o 
   4  15   2       47.35       49.90      2.31 o 
   5  15   2       38.59       36.37      2.46 o 
   6  15   2        3.50        3.62      1.83 o 
  -6  16   2        0.80       -0.13      1.01 o 
  -5  16   2       19.21       16.92      2.00 o 
  -4  16   2       46.13       48.35      2.98 o 
  -3  16   2       64.21       61.78      2.16 o 
  -2  16   2       34.55       33.27      1.49 o 
  -1  16   2       63.03       63.30      2.28 o 
   0  16   2      211.21      207.57      3.82 o 
   1  16   2       38.03       34.69      1.21 o 
   2  16   2       59.28       58.42      2.57 o 
   3  16   2       60.03       62.03      1.89 o 
   4  16   2        6.60        4.18      1.27 o 
   5  16   2       11.54       14.24      1.77 o 
   6  16   2        2.29        0.33      1.27 o 
  -6  17   2        4.26        3.29      1.57 o 
  -5  17   2        1.41        1.56      1.21 o 
  -4  17   2       46.37       40.87      1.59 o 
  -3  17   2      210.24      209.06      5.32 o 
  -2  17   2       11.90       14.88      1.19 o 
  -1  17   2      374.70      388.08      7.13 o 
   0  17   2      210.13      215.84      4.11 o 
   1  17   2       46.19       44.74      1.37 o 
   2  17   2      331.64      345.94      6.83 o 
   3  17   2       18.46       18.23      1.73 o 
   4  17   2        8.80        9.00      1.55 o 
   5  17   2        5.68        5.19      1.69 o 
   6  17   2        3.01        1.81      1.33 o 
  -6  18   2       38.59       47.23      3.03 o 
  -5  18   2       25.91       21.46      2.26 o 
  -4  18   2       14.40       14.52      1.88 o 
  -3  18   2       71.23       70.55      3.38 o 
  -2  18   2       50.00       50.04      1.73 o 
  -1  18   2       37.72       36.08      1.35 o 
   0  18   2       15.39       16.68      1.00 o 
   1  18   2       60.31       58.75      1.56 o 
   2  18   2       45.46       40.57      1.96 o 
   3  18   2      155.56      160.73      4.32 o 
   4  18   2        4.46        2.43      1.65 o 
   5  18   2        2.34        1.14      1.27 o 
   6  18   2        1.52        1.11      1.17 o 
  -6  19   2       27.16       22.61      2.30 o 
  -5  19   2       36.92       39.51      2.41 o 
  -4  19   2       97.01       90.32      4.83 o 
  -3  19   2        4.65        4.28      1.53 o 
  -2  19   2       54.89       58.22      1.90 o 
  -1  19   2      193.18      197.72      6.59 o 
   0  19   2       30.09       35.10      1.28 o 
   1  19   2       42.16       42.92      1.39 o 
   2  19   2       49.57       46.92      1.67 o 
   3  19   2       20.48       21.50      2.68 o 
   4  19   2       33.68       33.56      2.55 o 
   5  19   2        3.51        3.69      1.96 o 
   6  19   2        5.53        4.74      1.90 o 
  -6  20   2       11.73       11.02      2.54 o 
  -5  20   2       13.19       12.24      1.95 o 
  -4  20   2       40.26       44.94      2.35 o 
  -3  20   2        3.91        5.19      1.01 o 
  -2  20   2        0.93        0.64      0.89 o 
  -1  20   2        1.60        1.05      0.82 o 
   0  20   2       15.16       16.08      1.12 o 
   1  20   2        1.54        2.53      0.84 o 
   2  20   2       28.88       31.20      1.48 o 
   3  20   2       56.27       51.10      2.25 o 
   4  20   2       21.21       19.66      2.23 o 
   5  20   2        0.67       -0.04      1.06 o 
  -6  21   2        0.98        3.24      1.53 o 
  -5  21   2        1.96        2.20      1.21 o 
  -4  21   2       13.43       11.49      1.72 o 
  -3  21   2        8.02        5.03      1.96 o 
  -2  21   2       38.95       36.33      1.63 o 
  -1  21   2       53.88       56.48      1.90 o 
   0  21   2       51.09       54.56      2.90 o 
   1  21   2      110.03      120.14      2.33 o 
   2  21   2       66.18       64.34      1.94 o 
   3  21   2       27.50       32.19      3.35 o 
   4  21   2        4.47        3.96      1.53 o 
   5  21   2        5.08        2.53      1.55 o 
  -6  22   2        3.53        1.87      1.50 o 
  -5  22   2        0.56        1.42      1.14 o 
  -4  22   2       13.31       17.08      2.80 o 
  -3  22   2       72.97       66.58      2.61 o 
  -2  22   2      147.09      143.07      2.96 o 
  -1  22   2      159.18      154.86      3.10 o 
   0  22   2      123.30      115.81      2.21 o 
   1  22   2       64.23       65.57      1.64 o 
   2  22   2      206.98      194.28      4.20 o 
   3  22   2        7.73        6.54      1.59 o 
   4  22   2        7.52        8.57      1.73 o 
   5  22   2        2.36        1.05      1.13 o 
  -5  23   2       21.96       26.50      2.55 o 
  -4  23   2       10.46        8.76      2.15 o 
  -3  23   2       13.85       13.80      1.75 o 
  -2  23   2      235.20      241.86      6.40 o 
  -1  23   2       77.26       69.89      1.71 o 
   0  23   2       25.04       27.29      1.29 o 
   1  23   2      212.73      215.23      3.93 o 
   2  23   2      297.93      285.19      5.01 o 
   3  23   2       17.12       14.52      2.42 o 
   4  23   2       11.94       12.26      2.02 o 
   5  23   2        2.38        2.18      1.38 o 
  -5  24   2        4.81        4.79      1.87 o 
  -4  24   2        4.90        8.08      2.48 o 
  -3  24   2       41.48       42.90      2.44 o 
  -2  24   2      150.84      144.54      7.35 o 
  -1  24   2       25.72       24.19      1.28 o 
   0  24   2      172.63      169.09      3.65 o 
   1  24   2      141.65      132.41      2.78 o 
   2  24   2       39.93       29.73      2.20 o 
   3  24   2       49.71       52.37      2.63 o 
   4  24   2        1.49       -0.09      1.07 o 
   5  24   2        0.24        1.52      1.30 o 
  -5  25   2       12.67       15.54      2.75 o 
  -4  25   2        0.07       -0.06      1.00 o 
  -3  25   2       23.97       18.88      3.22 o 
  -2  25   2      144.10      132.69      4.43 o 
  -1  25   2      217.71      209.93      3.70 o 
   0  25   2       38.70       42.17      2.28 o 
   1  25   2      221.18      215.13      4.46 o 
   2  25   2       33.75       36.27      2.23 o 
   3  25   2       15.19        8.05      2.56 o 
   4  25   2        0.28        1.14      1.04 o 
  -5  26   2        4.01        4.77      1.82 o 
  -4  26   2       17.11       18.28      2.24 o 
  -3  26   2       68.43       70.82      3.04 o 
  -2  26   2       99.47      104.76      3.56 o 
  -1  26   2      161.79      163.28      3.42 o 
   0  26   2       16.18       17.10      2.22 o 
   1  26   2       75.34       65.68      2.76 o 
   2  26   2       43.43       43.10      2.38 o 
   3  26   2       17.57       11.43      2.11 o 
   4  26   2        9.22       11.21      2.68 o 
  -5  27   2       16.93       18.76      2.50 o 
  -4  27   2        2.17        2.28      1.44 o 
  -3  27   2       22.36       23.90      2.26 o 
  -2  27   2        6.05        5.47      1.66 o 
  -1  27   2       16.54       17.50      2.21 o 
   0  27   2        6.95        4.57      1.40 o 
   1  27   2       28.35       25.83      1.88 o 
   2  27   2       29.54       37.45      2.54 o 
   3  27   2        0.99        0.39      1.22 o 
   4  27   2        3.86        4.55      1.71 o 
  -4  28   2       24.16       28.79      5.27 o 
  -3  28   2        5.10        1.86      1.47 o 
  -2  28   2       10.74       10.61      1.71 o 
  -1  28   2       14.04       15.09      2.29 o 
   0  28   2       25.20       25.36      1.94 o 
   1  28   2       17.26       19.73      1.79 o 
   2  28   2        7.89        6.86      1.71 o 
   3  28   2        4.31        2.82      1.37 o 
   4  28   2        8.96        8.26      1.94 o 
  -4  29   2        0.82        1.60      1.30 o 
  -3  29   2        0.88        0.11      1.20 o 
  -2  29   2       20.90       22.19      2.45 o 
  -1  29   2       32.42       28.84      1.94 o 
   0  29   2        1.52        1.70      1.21 o 
   1  29   2       13.68        8.77      1.67 o 
   2  29   2        1.04        0.26      1.05 o 
   3  29   2       11.25        8.88      2.44 o 
  -4  30   2        4.18        6.77      1.83 o 
  -3  30   2       16.96       17.26      2.26 o 
  -2  30   2       54.95       53.32      2.95 o 
  -1  30   2       23.19       20.67      2.05 o 
   0  30   2       15.36       15.60      1.99 o 
   1  30   2       12.04       10.67      1.80 o 
   2  30   2        3.95        3.45      1.60 o 
   3  30   2       13.34       12.43      2.21 o 
  -3  31   2       12.49       11.05      2.22 o 
  -2  31   2        7.81        4.82      2.46 o 
  -1  31   2       16.20       15.05      1.73 o 
   0  31   2        5.11        4.06      1.41 o 
   1  31   2        3.74        1.20      1.21 o 
   2  31   2        2.75        2.84      1.52 o 
   3  31   2        1.49        0.54      1.17 o 
  -3  32   2        0.93        0.22      1.22 o 
  -2  32   2        1.42        1.75      1.22 o 
  -1  32   2        1.47        1.38      1.00 o 
   0  32   2        7.39       10.06      1.75 o 
   1  32   2        5.83        2.81      1.39 o 
   2  32   2        8.01        8.78      2.17 o 
  -2  33   2        3.52        2.22      1.64 o 
  -1  33   2       10.63       10.98      2.35 o 
   0  33   2       44.56       52.39      2.69 o 
   1  33   2       15.82       18.09      2.22 o 
   2  33   2        4.39        3.35      1.76 o 
  -1  34   2        9.07       11.55      2.40 o 
   0  34   2       17.26       19.43      2.06 o 
   1  34   2       35.35       43.66      3.55 o 
  -7   0   3        0.08       -2.09      2.30 o 
  -6   0   3       26.39       20.02      2.21 o 
  -5   0   3       29.39       28.84      1.38 o 
  -4   0   3       65.11       60.58      2.30 o 
  -3   0   3        1.03       -0.65      1.01 o 
  -2   0   3      309.39      323.23     15.40 o 
  -1   0   3       61.11       59.11      1.67 o 
   0   0   3      566.27      556.08     11.54 o 
   1   0   3      405.81      451.18      9.45 o 
   2   0   3      745.04      807.11     14.82 o 
   3   0   3        0.18        0.54      0.59 o 
   4   0   3      111.59      110.08      2.31 o 
   5   0   3        1.61        1.33      1.08 o 
   6   0   3       32.11       36.51      2.97 o 
  -7   1   3       17.68       15.32      1.68 o 
  -6   1   3       38.29       37.58      1.90 o 
  -5   1   3       33.89       34.38      1.08 o 
  -4   1   3       32.39       24.94      1.01 o 
  -3   1   3      362.98      365.98      6.46 o 
  -2   1   3       36.36       36.10      1.27 o 
  -1   1   3      609.35      547.98      8.41 o 
   0   1   3      892.60      903.53      9.26 o 
   1   1   3     1378.82     1402.51     11.40 o 
   2   1   3       75.90       68.84      1.28 o 
   3   1   3        0.79        0.48      0.57 o 
   4   1   3       16.15       14.81      1.01 o 
   5   1   3       19.17       18.27      1.38 o 
   6   1   3        3.70        2.95      1.16 o 
  -7   2   3        3.71        2.19      1.62 o 
  -6   2   3       24.87       19.54      2.54 o 
  -5   2   3       44.35       41.48      3.52 o 
  -4   2   3       37.59       34.84      1.65 o 
  -3   2   3      679.93      690.39     18.98 o 
  -2   2   3       48.02       42.79      2.44 o 
  -1   2   3      197.67      206.63      4.51 o 
   0   2   3     1255.96     1180.96     14.90 o 
   1   2   3     3702.45     3758.08     39.66 o 
   2   2   3        9.13        9.45      1.04 o 
   3   2   3       37.54       34.76      1.49 o 
   4   2   3       85.92       87.84      2.08 o 
   5   2   3       35.50       38.83      3.07 o 
   6   2   3       26.85       27.86      2.37 o 
  -7   3   3       11.34        7.33      2.13 o 
  -6   3   3       20.83       13.71      2.54 o 
  -5   3   3       48.75       49.83      2.09 o 
  -4   3   3       92.57      101.62      5.58 o 
  -3   3   3      287.95      311.04      7.11 o 
  -2   3   3      119.53      109.59      4.44 o 
  -1   3   3      306.25      276.79     12.71 o 
   0   3   3     1348.61     1341.57     15.88 o 
   1   3   3      372.36      360.53      7.41 o 
   2   3   3      308.52      300.06      8.24 o 
   3   3   3       19.78       19.58      1.31 o 
   4   3   3       10.87       10.94      1.19 o 
   5   3   3        7.04        6.29      1.91 o 
   6   3   3       10.17        9.13      1.97 o 
  -7   4   3        4.39        2.38      1.62 o 
  -6   4   3       27.04       25.13      2.14 o 
  -5   4   3       33.34       36.87      1.73 o 
  -4   4   3      170.80      173.55      5.23 o 
  -3   4   3       33.98       40.71      1.57 o 
  -2   4   3      191.84      190.90      5.31 o 
  -1   4   3      329.38      336.49      7.10 o 
   0   4   3      255.50      254.74      6.20 o 
   1   4   3      823.81      847.32     12.50 o 
   2   4   3       52.10       49.90      1.75 o 
   3   4   3       80.16       86.13      2.11 o 
   4   4   3        0.24        1.64      0.71 o 
   5   4   3       49.93       49.00      3.36 o 
   6   4   3       22.45       24.93      2.17 o 
  -7   5   3        0.39       -0.40      1.11 o 
  -6   5   3       12.26        4.69      1.91 o 
  -5   5   3      116.69      104.83      4.22 o 
  -4   5   3        3.17        3.03      1.12 o 
  -3   5   3       67.27       58.05      3.67 o 
  -2   5   3      280.53      288.64     12.44 o 
  -1   5   3      123.96      127.17      4.44 o 
   0   5   3      279.17      273.17      4.99 o 
   1   5   3      147.83      157.02      3.03 o 
   2   5   3      168.95      173.79      6.06 o 
   3   5   3       36.52       39.15      3.00 o 
   4   5   3        6.69        6.06      0.98 o 
   5   5   3       22.17       20.98      2.02 o 
   6   5   3        4.16        4.53      1.65 o 
  -7   6   3        9.26       15.34      1.90 o 
  -6   6   3       29.46       26.05      2.27 o 
  -5   6   3       18.84       17.46      1.34 o 
  -4   6   3       28.98       33.27      1.59 o 
  -3   6   3       61.83       55.67      1.67 o 
  -2   6   3      320.53      303.12      8.93 o 
  -1   6   3      186.72      177.37      4.23 o 
   0   6   3       11.65       13.49      0.95 o 
   1   6   3      552.14      531.05      9.88 o 
   2   6   3      140.34      129.19      3.01 o 
   3   6   3       77.81       83.18      2.08 o 
   4   6   3        6.64        9.28      1.03 o 
   5   6   3       12.76        9.76      1.83 o 
   6   6   3       15.06       15.61      2.27 o 
  -7   7   3        7.43        6.33      2.00 o 
  -6   7   3       14.54       10.06      2.69 o 
  -5   7   3      149.37      161.13      7.37 o 
  -4   7   3       10.98       12.37      1.21 o 
  -3   7   3       25.61       22.93      1.32 o 
  -2   7   3      524.97      513.13     13.47 o 
  -1   7   3       59.22       55.21      1.50 o 
   0   7   3      198.83      212.69      3.89 o 
   1   7   3      421.09      429.95     10.03 o 
   2   7   3      135.54      130.80      3.09 o 
   3   7   3       50.56       57.82      2.54 o 
   4   7   3        1.16        1.00      0.98 o 
   5   7   3       30.25       33.65      2.16 o 
   6   7   3        3.71        1.21      1.37 o 
  -7   8   3        1.08        0.99      1.32 o 
  -6   8   3       21.68       16.27      2.24 o 
  -5   8   3      139.17      138.59      3.80 o 
  -4   8   3       33.30       39.74      2.89 o 
  -3   8   3        3.34        3.50      0.92 o 
  -2   8   3      396.22      398.89      9.70 o 
  -1   8   3       56.23       59.78      1.58 o 
   0   8   3       87.36       87.91      2.11 o 
   1   8   3      124.11      120.22      2.93 o 
   2   8   3      227.80      226.25      4.52 o 
   3   8   3      124.63      130.35      6.57 o 
   4   8   3       25.68       30.93      1.49 o 
   5   8   3        6.03        3.76      1.51 o 
   6   8   3        5.65        4.31      2.84 o 
  -7   9   3        0.72        1.12      1.10 o 
  -6   9   3       26.66       21.35      3.12 o 
  -5   9   3       81.99       88.24      5.00 o 
  -4   9   3       75.58       75.51      2.11 o 
  -3   9   3       13.31       15.59      1.21 o 
  -2   9   3      288.13      281.34      7.02 o 
  -1   9   3       53.96       47.49      2.08 o 
   0   9   3      261.30      282.53      9.17 o 
   1   9   3      135.40      142.19      3.19 o 
   2   9   3      121.37      122.41      2.77 o 
   3   9   3       50.18       48.68      2.67 o 
   4   9   3       27.49       28.68      1.50 o 
   5   9   3       56.73       58.36      2.95 o 
   6   9   3       14.57       20.19      4.72 o 
  -7  10   3        3.02        1.00      1.26 o 
  -6  10   3       12.73        7.97      3.73 o 
  -5  10   3       12.93       13.30      1.65 o 
  -4  10   3      192.69      199.70      6.43 o 
  -3  10   3        5.00        5.37      0.95 o 
  -2  10   3       76.23       80.64      2.01 o 
  -1  10   3       87.05       83.24      2.07 o 
   0  10   3       35.94       38.28      1.41 o 
   1  10   3       38.87       40.74      1.27 o 
   2  10   3       13.63       12.53      1.18 o 
   3  10   3      182.46      188.07      5.67 o 
   4  10   3       74.31       71.75      1.82 o 
   5  10   3        0.06        0.08      1.02 o 
   6  10   3        3.60        4.73      1.58 o 
  -7  11   3        5.92        4.43      1.97 o 
  -6  11   3        9.18        4.48      2.01 o 
  -5  11   3        1.18        0.74      1.07 o 
  -4  11   3      141.12      144.60      3.23 o 
  -3  11   3       32.90       33.30      2.27 o 
  -2  11   3      142.96      150.98      3.43 o 
  -1  11   3       45.82       50.70      1.87 o 
   0  11   3      249.41      247.96      4.42 o 
   1  11   3       10.36       11.86      0.94 o 
   2  11   3       96.07      104.63      2.92 o 
   3  11   3      260.46      255.16      6.08 o 
   4  11   3       26.02       25.76      2.04 o 
   5  11   3        7.19        7.27      1.41 o 
   6  11   3        6.14        6.56      1.65 o 
  -7  12   3       11.57       14.77      5.16 o 
  -6  12   3        8.06        7.09      2.95 o 
  -5  12   3       21.74       21.61      1.90 o 
  -4  12   3       73.15       72.40      3.06 o 
  -3  12   3       52.80       60.89      1.95 o 
  -2  12   3       11.92       10.12      1.89 o 
  -1  12   3      122.46      121.10      2.90 o 
   0  12   3       25.69       26.18      1.10 o 
   1  12   3      137.15      141.95      3.65 o 
   2  12   3      360.49      348.63      7.57 o 
   3  12   3      433.67      439.49      7.15 o 
   4  12   3      219.25      229.09      8.31 o 
   5  12   3        6.48        2.70      1.67 o 
   6  12   3        3.96        3.75      1.45 o 
  -7  13   3        2.90        1.18      1.44 o 
  -6  13   3        5.19        2.40      1.49 o 
  -5  13   3       39.43       39.92      2.33 o 
  -4  13   3       63.53       62.48      1.83 o 
  -3  13   3      142.08      155.30      7.02 o 
  -2  13   3      154.03      153.35      3.48 o 
  -1  13   3       15.56       15.56      1.09 o 
   0  13   3      142.44      145.71      2.94 o 
   1  13   3       25.61       23.82      1.55 o 
   2  13   3      363.64      356.49      7.29 o 
   3  13   3      111.56      112.74      2.89 o 
   4  13   3       59.45       56.99      2.69 o 
   5  13   3        4.31        3.25      1.69 o 
   6  13   3        2.35        1.89      1.36 o 
  -6  14   3        1.06       -0.93      1.12 o 
  -5  14   3       43.83       41.39      3.33 o 
  -4  14   3       31.38       25.59      2.33 o 
  -3  14   3        8.21        6.63      1.05 o 
  -2  14   3       46.00       52.43      2.23 o 
  -1  14   3      163.37      165.81      3.79 o 
   0  14   3        9.53       10.52      0.83 o 
   1  14   3      105.75      106.42      2.43 o 
   2  14   3       71.96       72.86      2.02 o 
   3  14   3      310.53      321.87      7.32 o 
   4  14   3       22.52       23.45      1.97 o 
   5  14   3        2.68       -0.38      1.24 o 
   6  14   3        4.69        3.62      1.74 o 
  -6  15   3       11.41        8.95      4.21 o 
  -5  15   3       20.49       16.40      2.06 o 
  -4  15   3       21.55       20.68      1.26 o 
  -3  15   3      187.99      175.92      5.48 o 
  -2  15   3      128.59      117.37      2.59 o 
  -1  15   3       20.39       24.92      2.22 o 
   0  15   3        0.50        0.60      0.71 o 
   1  15   3       20.78       19.47      1.10 o 
   2  15   3        8.66        7.57      1.13 o 
   3  15   3       15.18       13.69      1.32 o 
   4  15   3       32.00       29.32      2.19 o 
   5  15   3       28.84       29.28      3.13 o 
   6  15   3        0.12        1.20      1.18 o 
  -6  16   3       38.12       37.81      4.40 o 
  -5  16   3       17.60       15.92      2.15 o 
  -4  16   3       24.83       20.41      2.00 o 
  -3  16   3       29.53       29.69      2.45 o 
  -2  16   3      102.46      105.59      4.07 o 
  -1  16   3      205.81      213.01      6.00 o 
   0  16   3       60.02       59.08      1.51 o 
   1  16   3        1.70        1.40      0.72 o 
   2  16   3       13.40       13.43      1.17 o 
   3  16   3        2.84        3.35      0.82 o 
   4  16   3        9.42        6.71      2.41 o 
   5  16   3        2.68        0.69      1.08 o 
  -6  17   3       22.28       23.04      3.82 o 
  -5  17   3       21.52       20.86      2.12 o 
  -4  17   3       31.63       30.10      2.24 o 
  -3  17   3       98.53       88.87      2.13 o 
  -2  17   3       43.84       44.05      1.66 o 
  -1  17   3        7.11        6.48      1.11 o 
   0  17   3      165.68      160.91      2.97 o 
   1  17   3       75.79       78.12      1.75 o 
   2  17   3       20.48       22.31      2.04 o 
   3  17   3       37.07       43.23      3.22 o 
   4  17   3       59.49       68.10      6.73 o 
   5  17   3       10.66        9.91      2.07 o 
  -6  18   3       14.66        8.94      4.32 o 
  -5  18   3       20.29       20.00      2.06 o 
  -4  18   3       21.11       20.27      2.00 o 
  -3  18   3      301.40      302.66      5.47 o 
  -2  18   3        1.18       -0.09      0.81 o 
  -1  18   3      237.52      238.00      5.80 o 
   0  18   3        2.25        1.54      0.77 o 
   1  18   3       28.80       29.06      1.29 o 
   2  18   3       68.69       68.86      1.93 o 
   3  18   3        4.52        6.25      1.49 o 
   4  18   3       24.41       23.78      2.16 o 
   5  18   3        0.96       -0.63      1.03 o 
  -6  19   3       17.85       16.62      3.79 o 
  -5  19   3       22.50       27.35      2.25 o 
  -4  19   3        9.98        8.98      2.63 o 
  -3  19   3       87.11       87.98      2.25 o 
  -2  19   3       32.77       32.58      1.72 o 
  -1  19   3       14.30       18.38      1.36 o 
   0  19   3      323.97      314.31      5.96 o 
   1  19   3       28.44       26.46      1.71 o 
   2  19   3        3.60        3.40      1.01 o 
   3  19   3        3.75        3.77      1.25 o 
   4  19   3       14.52       18.57      1.85 o 
   5  19   3        6.43        2.59      2.00 o 
  -6  20   3        0.81       -0.10      1.21 o 
  -5  20   3        5.23        3.75      1.66 o 
  -4  20   3      107.94      125.29      5.81 o 
  -3  20   3       20.60       18.45      1.84 o 
  -2  20   3       37.65       35.78      2.56 o 
  -1  20   3        9.41        9.70      1.49 o 
   0  20   3       77.33       76.80      1.78 o 
   1  20   3       57.82       48.36      2.34 o 
   2  20   3        0.93        0.49      0.91 o 
   3  20   3       30.86       29.81      2.14 o 
   4  20   3        1.40        3.20      1.46 o 
   5  20   3        3.42        1.90      1.32 o 
  -6  21   3       11.36        4.95      4.54 o 
  -5  21   3        3.28        4.10      1.48 o 
  -4  21   3       35.08       33.14      2.39 o 
  -3  21   3       20.07       18.66      2.53 o 
  -2  21   3        5.32        5.08      1.04 o 
  -1  21   3       34.78       35.33      1.52 o 
   0  21   3      221.22      211.80      4.92 o 
   1  21   3      112.04      101.94      1.94 o 
   2  21   3        4.85        2.29      1.61 o 
   3  21   3        1.34        2.16      1.27 o 
   4  21   3        9.24        7.33      1.74 o 
   5  21   3       11.10       12.92      2.23 o 
  -5  22   3        7.00        5.29      2.15 o 
  -4  22   3        4.58        3.05      1.60 o 
  -3  22   3       40.57       33.66      2.18 o 
  -2  22   3       35.59       33.21      3.68 o 
  -1  22   3       49.41       45.83      2.55 o 
   0  22   3        3.33        5.48      0.92 o 
   1  22   3      215.79      208.82      3.67 o 
   2  22   3       74.97       69.83      2.81 o 
   3  22   3       37.66       40.75      3.66 o 
   4  22   3       22.44       23.02      2.32 o 
   5  22   3       16.49       12.49      4.20 o 
  -5  23   3        1.31        0.93      1.15 o 
  -4  23   3        3.12        1.12      1.24 o 
  -3  23   3       19.59       19.89      2.08 o 
  -2  23   3       24.18       20.94      3.28 o 
  -1  23   3        5.74        3.85      1.40 o 
   0  23   3      283.70      285.99      4.90 o 
   1  23   3       47.75       44.96      2.68 o 
   2  23   3       17.96       19.07      3.16 o 
   3  23   3       18.69       22.18      4.11 o 
   4  23   3       12.39       13.78      2.48 o 
  -5  24   3       11.25        8.36      2.16 o 
  -4  24   3        7.34        4.05      1.55 o 
  -3  24   3       30.85       25.70      2.41 o 
  -2  24   3        6.88        5.71      1.55 o 
  -1  24   3       29.75       27.96      2.21 o 
   0  24   3       38.79       38.79      2.09 o 
   1  24   3       77.15       72.78      3.87 o 
   2  24   3        4.69        9.11      1.41 o 
   3  24   3       29.88       28.06      2.28 o 
   4  24   3        8.42        6.77      1.83 o 
  -5  25   3       14.70       20.31      2.24 o 
  -4  25   3        5.72        8.50      2.17 o 
  -3  25   3        0.76       -0.68      0.91 o 
  -2  25   3       36.84       35.98      2.35 o 
  -1  25   3       46.92       49.05      2.53 o 
   0  25   3      152.74      153.50      3.30 o 
   1  25   3       20.31       24.70      2.73 o 
   2  25   3        4.49        1.04      1.28 o 
   3  25   3       34.48       44.52      2.64 o 
   4  25   3        1.41       -0.15      1.10 o 
  -4  26   3        1.61        2.38      1.34 o 
  -3  26   3        1.94       -0.02      1.25 o 
  -2  26   3        5.97        3.85      1.66 o 
  -1  26   3       33.44       29.46      3.18 o 
   0  26   3       12.99       10.84      1.66 o 
   1  26   3       33.33       32.04      2.82 o 
   2  26   3        1.97        1.18      1.26 o 
   3  26   3       10.96       16.77      2.23 o 
   4  26   3        0.36       -0.10      1.16 o 
  -4  27   3       12.37       13.44      2.26 o 
  -3  27   3        3.63        2.56      1.46 o 
  -2  27   3       41.16       41.34      5.57 o 
  -1  27   3       21.90       21.76      2.28 o 
   0  27   3       34.35       34.41      1.98 o 
   1  27   3       11.91       11.16      1.59 o 
   2  27   3        0.26        0.93      1.14 o 
   3  27   3       17.85       17.94      2.29 o 
  -4  28   3        0.09       -0.18      2.01 o 
  -3  28   3        3.52        2.40      1.34 o 
  -2  28   3        1.33        0.52      1.46 o 
  -1  28   3       53.13       55.68      2.77 o 
   0  28   3       92.97       94.03      3.03 o 
   1  28   3       55.05       58.93      2.44 o 
   2  28   3        3.88        1.39      1.42 o 
   3  28   3        6.47        4.42      1.64 o 
  -4  29   3       13.31       12.79      2.05 o 
  -3  29   3        0.86        0.10      1.15 o 
  -2  29   3       34.58       37.35      3.87 o 
  -1  29   3        0.89       -0.23      1.20 o 
   0  29   3       37.90       45.65      4.08 o 
   1  29   3        7.61        7.93      1.59 o 
   2  29   3        8.65        5.25      2.20 o 
   3  29   3        4.68        5.48      1.85 o 
  -3  30   3        0.22       -0.66      1.10 o 
  -2  30   3        1.75       -0.82      1.27 o 
  -1  30   3        9.55       13.83      2.21 o 
   0  30   3        3.91        3.29      1.25 o 
   1  30   3       20.29       21.80      1.88 o 
   2  30   3        3.39        1.76      1.51 o 
  -3  31   3        0.55        0.21      1.06 o 
  -2  31   3       28.97       28.10      2.57 o 
  -1  31   3       12.22       11.68      1.62 o 
   0  31   3        1.09        0.14      1.03 o 
   1  31   3        2.07        1.50      1.22 o 
   2  31   3        4.01        2.55      1.50 o 
  -2  32   3        2.79        1.00      1.31 o 
  -1  32   3        3.45        1.33      1.52 o 
   0  32   3       13.16       15.32      1.98 o 
   1  32   3        3.58        2.45      1.20 o 
  -1  33   3        2.58        1.17      1.22 o 
   0  33   3       11.35       11.25      2.27 o 
  -7   0   4        6.19        8.50      6.26 o 
  -6   0   4        5.03        2.88      1.56 o 
  -5   0   4       54.07       47.69      3.52 o 
  -4   0   4      111.14      107.49      6.48 o 
  -3   0   4       14.55       12.46      1.18 o 
  -2   0   4       44.07       46.69      1.61 o 
  -1   0   4       17.05       16.88      1.26 o 
   0   0   4      367.73      369.00      8.05 o 
   1   0   4      989.95     1027.20     13.04 o 
   2   0   4      187.47      190.60      5.75 o 
   3   0   4      217.74      211.63      4.99 o 
   4   0   4        2.15        1.60      1.23 o 
   5   0   4        2.25        2.35      1.65 o 
   6   0   4        0.54        1.59      1.18 o 
  -7   1   4        2.36        2.44      1.00 o 
  -6   1   4        9.41        7.90      1.37 o 
  -5   1   4        2.81        0.75      0.81 o 
  -4   1   4       12.35       11.75      0.82 o 
  -3   1   4       38.50       41.87      1.43 o 
  -2   1   4       12.43       13.88      0.73 o 
  -1   1   4      508.29      506.52      8.06 o 
   0   1   4      964.24     1008.09      8.91 o 
   1   1   4      137.29      146.42      2.07 o 
   2   1   4      410.20      412.85      6.23 o 
   3   1   4       26.15       26.33      1.04 o 
   4   1   4      117.19      119.23      2.33 o 
   5   1   4       37.87       40.03      2.83 o 
   6   1   4        0.13        0.02      0.76 o 
  -7   2   4        1.37        0.17      1.09 o 
  -6   2   4       16.58       18.47      1.95 o 
  -5   2   4       66.61       60.85      2.78 o 
  -4   2   4       82.61       90.73      4.34 o 
  -3   2   4       97.32       92.40      2.23 o 
  -2   2   4       13.24       17.13      1.19 o 
  -1   2   4        3.82        3.51      0.97 o 
   0   2   4       42.06       42.42      1.36 o 
   1   2   4       58.00       54.46      1.67 o 
   2   2   4      260.11      256.18      6.72 o 
   3   2   4        2.68        1.90      0.95 o 
   4   2   4        4.88        3.86      1.79 o 
   5   2   4       58.27       61.96      2.99 o 
   6   2   4        0.76        1.76      1.29 o 
  -7   3   4        0.55        0.08      1.18 o 
  -6   3   4        5.43        5.86      1.71 o 
  -5   3   4       48.91       54.44      5.77 o 
  -4   3   4       10.35       11.70      2.07 o 
  -3   3   4      106.19      108.31      2.63 o 
  -2   3   4        6.09        7.05      1.05 o 
  -1   3   4      176.59      186.53      4.06 o 
   0   3   4       79.22       74.46      2.78 o 
   1   3   4      142.86      152.70      2.98 o 
   2   3   4       97.40      100.90      3.07 o 
   3   3   4       37.63       38.03      1.62 o 
   4   3   4       77.73       80.95      2.95 o 
   5   3   4        7.04        4.28      1.65 o 
   6   3   4        1.33       -0.61      1.12 o 
  -7   4   4       11.27       13.20      2.82 o 
  -6   4   4       25.03       28.61      3.24 o 
  -5   4   4       54.17       48.23      2.52 o 
  -4   4   4       29.98       30.64      1.63 o 
  -3   4   4       16.04       16.06      1.25 o 
  -2   4   4       13.57        9.93      1.18 o 
  -1   4   4      201.27      210.33      5.54 o 
   0   4   4      466.02      467.73      8.59 o 
   1   4   4       78.60       75.83      2.79 o 
   2   4   4      221.31      241.69      6.20 o 
   3   4   4       43.61       41.41      1.62 o 
   4   4   4       27.07       27.17      2.96 o 
   5   4   4        4.66        3.05      1.59 o 
   6   4   4        0.71        1.00      1.23 o 
  -7   5   4       15.75       20.01      2.37 o 
  -6   5   4       15.12       13.50      1.91 o 
  -5   5   4       25.56       23.57      2.62 o 
  -4   5   4       17.18       16.88      1.31 o 
  -3   5   4      162.19      160.12      3.37 o 
  -2   5   4       14.46       11.11      1.13 o 
  -1   5   4      650.65      628.52     11.55 o 
   0   5   4      106.82      105.09      2.19 o 
   1   5   4      196.19      204.58      3.82 o 
   2   5   4       11.75        8.43      1.14 o 
   3   5   4       58.30       63.18      1.98 o 
   4   5   4       22.15       21.31      1.90 o 
   5   5   4       23.38       27.27      5.31 o 
   6   5   4        1.77        1.02      1.48 o 
  -7   6   4        7.69        6.92      2.85 o 
  -6   6   4       19.24       23.05      2.05 o 
  -5   6   4       24.11       28.45      3.85 o 
  -4   6   4        3.88        2.26      1.12 o 
  -3   6   4       75.63       79.24      3.91 o 
  -2   6   4       21.10       20.92      1.32 o 
  -1   6   4      416.99      400.47      9.09 o 
   0   6   4      132.03      141.72      4.20 o 
   1   6   4      174.19      173.48      3.19 o 
   2   6   4       67.80       65.29      1.92 o 
   3   6   4      143.85      138.99      2.79 o 
   4   6   4       39.25       41.26      3.75 o 
   5   6   4        1.79        2.12      1.35 o 
   6   6   4        1.30        0.74      1.33 o 
  -7   7   4       13.77       14.72      2.43 o 
  -6   7   4       15.46       20.26      4.68 o 
  -5   7   4       41.63       42.74      3.05 o 
  -4   7   4      131.42      135.13      3.15 o 
  -3   7   4       51.85       55.01      2.15 o 
  -2   7   4       91.29       90.85      2.35 o 
  -1   7   4      400.76      413.68      9.30 o 
   0   7   4      260.98      238.91      4.15 o 
   1   7   4      100.62       92.89      2.16 o 
   2   7   4       58.06       54.57      2.99 o 
   3   7   4       30.83       31.41      1.73 o 
   4   7   4       27.83       30.90      3.52 o 
   5   7   4        1.24        1.56      1.23 o 
   6   7   4        0.56        1.05      1.17 o 
  -7   8   4        1.57        0.59      1.88 o 
  -6   8   4        4.85        4.58      1.52 o 
  -5   8   4       10.36        9.14      1.82 o 
  -4   8   4       33.88       34.47      1.54 o 
  -3   8   4       18.82       25.96      3.55 o 
  -2   8   4      188.71      183.75      3.97 o 
  -1   8   4       93.80       77.91      2.04 o 
   0   8   4      240.31      248.41      6.85 o 
   1   8   4       19.09       20.47      1.11 o 
   2   8   4      102.52      103.57      2.53 o 
   3   8   4       63.89       62.99      1.94 o 
   4   8   4        7.98        7.76      2.28 o 
   5   8   4        1.83        2.15      1.28 o 
   6   8   4        2.16        1.96      1.37 o 
  -7   9   4        0.82       -0.16      1.07 o 
  -6   9   4        2.78        3.77      1.51 o 
  -5   9   4       24.62       26.01      2.01 o 
  -4   9   4       41.20       41.23      1.62 o 
  -3   9   4       59.86       59.05      1.92 o 
  -2   9   4       69.89       84.50      2.11 o 
  -1   9   4      107.80      111.23      2.71 o 
   0   9   4      122.12      114.06      2.70 o 
   1   9   4       10.80       11.55      1.01 o 
   2   9   4      282.77      289.37      6.34 o 
   3   9   4      108.85      106.37      2.48 o 
   4   9   4       21.03       20.44      1.89 o 
   5   9   4        4.16        5.31      1.66 o 
  -7  10   4        0.27       -0.08      1.05 o 
  -6  10   4       10.36       10.15      1.81 o 
  -5  10   4       38.99       37.31      2.31 o 
  -4  10   4        2.97        2.66      1.00 o 
  -3  10   4       25.27       27.27      1.38 o 
  -2  10   4       40.07       40.60      2.96 o 
  -1  10   4        6.36        4.90      1.33 o 
   0  10   4       42.65       41.30      1.42 o 
   1  10   4      283.42      267.29      5.85 o 
   2  10   4       48.28       42.91      1.65 o 
   3  10   4       79.00       72.67      2.90 o 
   4  10   4        4.30        3.66      1.28 o 
   5  10   4       11.33       12.54      1.92 o 
  -6  11   4        8.65       10.31      2.48 o 
  -5  11   4       15.30       17.83      1.97 o 
  -4  11   4       51.30       45.16      2.75 o 
  -3  11   4       23.61       23.22      1.51 o 
  -2  11   4      100.88       90.83      3.45 o 
  -1  11   4      209.63      206.52      4.21 o 
   0  11   4       27.30       29.43      1.57 o 
   1  11   4      382.23      375.88      6.58 o 
   2  11   4     1209.90     1234.41     12.38 o 
   3  11   4      130.57      134.94      5.69 o 
   4  11   4       15.93       14.49      2.08 o 
   5  11   4        6.65        5.76      1.59 o 
  -6  12   4        2.24        2.47      1.48 o 
  -5  12   4        4.92        4.50      1.53 o 
  -4  12   4       75.59       75.11      1.86 o 
  -3  12   4       45.14       48.22      3.00 o 
  -2  12   4      111.28      111.30      4.89 o 
  -1  12   4       46.43       49.66      1.90 o 
   0  12   4       45.75       45.45      1.41 o 
   1  12   4       47.68       48.36      1.54 o 
   2  12   4       25.32       27.58      2.20 o 
   3  12   4      283.77      301.86      5.72 o 
   4  12   4        3.63        2.91      1.50 o 
   5  12   4        4.27        1.88      1.64 o 
  -6  13   4        3.79        3.24      1.49 o 
  -5  13   4       15.25       14.71      1.96 o 
  -4  13   4       14.82        8.68      1.91 o 
  -3  13   4       22.37       22.01      1.35 o 
  -2  13   4       51.47       52.34      1.92 o 
  -1  13   4      118.21      123.61      3.37 o 
   0  13   4        7.62        7.56      1.16 o 
   1  13   4        0.83        0.81      0.80 o 
   2  13   4      187.63      196.73      4.66 o 
   3  13   4      131.09      138.89      4.62 o 
   4  13   4       12.70       13.61      1.83 o 
   5  13   4        4.85        1.63      1.45 o 
  -6  14   4        0.99        2.79      1.30 o 
  -5  14   4       12.87       16.39      2.49 o 
  -4  14   4       72.50       76.53      5.26 o 
  -3  14   4       56.81       56.22      2.47 o 
  -2  14   4      165.60      167.58      5.98 o 
  -1  14   4       57.40       53.65      2.22 o 
   0  14   4       90.12       84.91      2.06 o 
   1  14   4       80.91       77.21      1.72 o 
   2  14   4       51.24       56.39      2.13 o 
   3  14   4        1.70        0.17      1.20 o 
   4  14   4        7.42        5.37      1.56 o 
   5  14   4        2.50        1.27      1.93 o 
  -6  15   4        2.65        0.95      1.43 o 
  -5  15   4       24.14       26.81      2.76 o 
  -4  15   4        9.90       10.35      1.50 o 
  -3  15   4      249.14      255.12      7.86 o 
  -2  15   4       80.84       74.36      1.99 o 
  -1  15   4       26.82       29.73      1.53 o 
   0  15   4       15.33       15.63      1.02 o 
   1  15   4      156.26      152.91      5.48 o 
   2  15   4       81.59       79.82      1.95 o 
   3  15   4       90.78       98.94      3.20 o 
   4  15   4       14.27       14.08      2.71 o 
   5  15   4       20.90       24.78      2.79 o 
  -6  16   4        2.10       -0.23      1.16 o 
  -5  16   4       13.07       14.04      3.28 o 
  -4  16   4       24.67       28.43      2.28 o 
  -3  16   4      303.98      298.87      9.95 o 
  -2  16   4       43.48       41.53      1.64 o 
  -1  16   4       31.83       32.81      1.47 o 
   0  16   4       13.38       12.60      1.05 o 
   1  16   4        7.52        8.66      1.00 o 
   2  16   4       30.96       31.76      2.16 o 
   3  16   4       16.60       13.24      3.03 o 
   4  16   4        1.87        1.23      1.26 o 
   5  16   4        1.29        0.52      1.14 o 
  -6  17   4        5.04        1.21      1.43 o 
  -5  17   4       25.33       24.02      2.35 o 
  -4  17   4       64.46       62.12      2.87 o 
  -3  17   4      254.77      246.26      6.82 o 
  -2  17   4       19.80       18.37      1.33 o 
  -1  17   4       27.85       32.81      1.59 o 
   0  17   4       17.20       17.24      1.07 o 
   1  17   4       66.25       66.76      3.20 o 
   2  17   4       16.54       16.08      1.86 o 
   3  17   4        0.49        1.36      1.11 o 
   4  17   4        1.98        2.79      1.25 o 
   5  17   4        4.88        7.05      1.92 o 
  -6  18   4        0.78        0.90      1.19 o 
  -5  18   4        0.28        1.15      1.25 o 
  -4  18   4       93.43       94.78      3.34 o 
  -3  18   4       34.96       36.15      2.23 o 
  -2  18   4       35.01       36.10      1.53 o 
  -1  18   4       19.51       20.76      1.66 o 
   0  18   4       42.41       44.92      1.89 o 
   1  18   4       61.42       62.26      1.61 o 
   2  18   4       79.65       83.52      4.08 o 
   3  18   4        8.31        6.20      3.18 o 
   4  18   4        8.80        8.68      2.51 o 
   5  18   4        3.53        4.02      1.82 o 
  -5  19   4        3.64        2.91      1.50 o 
  -4  19   4       53.81       58.62      2.91 o 
  -3  19   4       20.85       22.44      1.97 o 
  -2  19   4      129.30      128.41      3.44 o 
  -1  19   4       42.44       43.87      2.94 o 
   0  19   4       37.30       39.57      1.46 o 
   1  19   4       92.56      101.56      2.66 o 
   2  19   4        0.87        0.27      1.09 o 
   3  19   4        0.94       -0.35      0.89 o 
   4  19   4        0.80       -0.35      1.13 o 
  -5  20   4        8.49        7.42      1.73 o 
  -4  20   4        6.11        1.95      1.83 o 
  -3  20   4       91.36       86.54      3.32 o 
  -2  20   4       31.58       35.38      3.21 o 
  -1  20   4      140.26      135.47      3.43 o 
   0  20   4      285.44      268.22      6.95 o 
   1  20   4       13.54       14.75      1.57 o 
   2  20   4       10.04        7.13      1.52 o 
   3  20   4        3.24        3.86      1.47 o 
   4  20   4        2.69        2.86      1.38 o 
  -5  21   4       12.96       13.76      2.21 o 
  -4  21   4       37.78       37.14      2.54 o 
  -3  21   4       60.94       64.47      3.01 o 
  -2  21   4      135.36      133.07      3.67 o 
  -1  21   4       50.58       56.70      4.80 o 
   0  21   4      158.10      166.90      6.47 o 
   1  21   4       30.49       28.43      2.00 o 
   2  21   4       31.88       28.60      2.25 o 
   3  21   4        2.44        2.15      1.28 o 
   4  21   4       72.37       92.37      5.71 o 
  -5  22   4        5.68        5.25      1.83 o 
  -4  22   4       21.92       24.53      2.40 o 
  -3  22   4        4.23        0.66      1.26 o 
  -2  22   4       17.59       15.55      1.87 o 
  -1  22   4        2.86        1.66      1.42 o 
   0  22   4      182.67      197.65      5.51 o 
   1  22   4       78.39       73.81      2.52 o 
   2  22   4        7.63        8.63      1.88 o 
   3  22   4        0.84        3.08      1.25 o 
   4  22   4        3.57        4.03      1.65 o 
  -5  23   4        2.13        2.63      1.44 o 
  -4  23   4        0.56        0.39      1.00 o 
  -3  23   4        0.45        1.09      1.13 o 
  -2  23   4       21.76       23.29      3.21 o 
  -1  23   4      101.84      107.21      4.38 o 
   0  23   4       45.37       43.30      2.13 o 
   1  23   4        3.33        2.77      1.31 o 
   2  23   4       25.96       30.67      2.29 o 
   3  23   4        1.05        0.40      1.17 o 
   4  23   4        1.47        1.81      1.48 o 
  -4  24   4        4.16        2.32      1.51 o 
  -3  24   4        3.74        3.52      1.52 o 
  -2  24   4       13.92       14.38      1.99 o 
  -1  24   4        5.78        4.19      1.66 o 
   0  24   4       19.90       19.55      2.59 o 
   1  24   4       12.09       10.39      1.75 o 
   2  24   4        0.52        0.00      1.03 o 
   3  24   4       18.48       25.18      2.87 o 
  -4  25   4        3.30        3.44      1.47 o 
  -3  25   4        4.76        2.07      1.67 o 
  -2  25   4        4.42        5.52      1.65 o 
  -1  25   4      107.04      107.13      4.79 o 
   0  25   4        2.29       -0.18      0.97 o 
   1  25   4       18.40       22.82      2.00 o 
   2  25   4       10.01        8.46      1.75 o 
   3  25   4        2.35        0.02      1.44 o 
  -4  26   4        3.36        1.80      1.26 o 
  -3  26   4        4.37        3.24      1.40 o 
  -2  26   4        2.21        0.93      1.40 o 
  -1  26   4      166.22      182.59      5.53 o 
   0  26   4       19.64       13.29      1.99 o 
   1  26   4       11.89        8.15      1.74 o 
   2  26   4        7.72        6.86      2.10 o 
   3  26   4       12.49       13.48      2.15 o 
  -4  27   4        0.92        0.00      1.04 o 
  -3  27   4       27.85       32.30      2.70 o 
  -2  27   4      114.23      123.08      4.07 o 
  -1  27   4      128.10      131.76      6.16 o 
   0  27   4       72.61       78.12      3.51 o 
   1  27   4        1.25        0.75      1.08 o 
   2  27   4        2.58        1.16      1.29 o 
   3  27   4        3.41        3.69      2.07 o 
  -3  28   4       10.72        8.73      2.21 o 
  -2  28   4       28.95       35.98      2.94 o 
  -1  28   4       13.87       11.59      2.37 o 
   0  28   4       69.38       75.08      3.40 o 
   1  28   4        4.53        3.51      1.32 o 
   2  28   4       17.39       15.62      2.43 o 
  -3  29   4       25.99       30.59      2.68 o 
  -2  29   4       11.00       14.47      2.38 o 
  -1  29   4       37.33       41.50      2.78 o 
   0  29   4        5.40        4.56      1.81 o 
   1  29   4        4.08        2.31      1.42 o 
   2  29   4        1.20        0.53      1.17 o 
  -2  30   4       64.26       69.30      3.60 o 
  -1  30   4        8.66        5.07      2.17 o 
   0  30   4        5.66        3.85      1.56 o 
   1  30   4       12.98       13.04      1.78 o 
  -1  31   4        0.61        0.45      1.29 o 
   0  31   4        1.68        2.44      1.24 o 
  -6   0   5        2.44        3.28      1.51 o 
  -5   0   5        2.86        1.26      1.37 o 
  -4   0   5       78.49       75.18      3.85 o 
  -3   0   5       17.33       16.10      1.33 o 
  -2   0   5       48.22       41.29      1.85 o 
  -1   0   5        0.00       -0.77      0.77 o 
   0   0   5       75.74       74.79      1.67 o 
   1   0   5       66.83       63.54      2.42 o 
   2   0   5       27.34       25.07      1.39 o 
   3   0   5      172.27      167.89      4.07 o 
   4   0   5       25.81       26.54      2.45 o 
   5   0   5        2.48        1.37      1.18 o 
  -6   1   5        3.96        2.07      0.99 o 
  -5   1   5        0.89        0.09      0.68 o 
  -4   1   5      108.76      108.38      1.97 o 
  -3   1   5      204.29      210.73      4.25 o 
  -2   1   5       71.21       62.96      1.86 o 
  -1   1   5       71.05       64.82      1.30 o 
   0   1   5       18.62       20.93      1.02 o 
   1   1   5       45.29       50.27      1.08 o 
   2   1   5       84.26       87.14      1.58 o 
   3   1   5       23.54       20.90      1.35 o 
   4   1   5       64.99       67.52      2.12 o 
   5   1   5        3.20        1.75      0.97 o 
  -6   2   5        0.83        0.66      0.96 o 
  -5   2   5       13.26       14.66      2.13 o 
  -4   2   5       91.37       92.07      4.69 o 
  -3   2   5       61.24       63.96      2.10 o 
  -2   2   5       53.39       48.42      3.10 o 
  -1   2   5       36.85       36.93      3.19 o 
   0   2   5        0.81        1.14      0.69 o 
   1   2   5       48.95       51.14      1.53 o 
   2   2   5      164.43      167.33      4.52 o 
   3   2   5        7.92        4.55      1.62 o 
   4   2   5       12.51       12.53      1.88 o 
   5   2   5        5.99        6.82      1.96 o 
  -6   3   5       13.97       19.01      3.17 o 
  -5   3   5        1.25        1.17      1.23 o 
  -4   3   5       31.08       33.92      1.62 o 
  -3   3   5      182.42      190.15      9.24 o 
  -2   3   5      333.10      344.23      6.98 o 
  -1   3   5      155.34      149.80      3.99 o 
   0   3   5      102.39      112.16      2.21 o 
   1   3   5       19.96       20.87      1.16 o 
   2   3   5       57.69       66.08      1.96 o 
   3   3   5       54.86       59.06      2.67 o 
   4   3   5       15.95       15.79      2.20 o 
   5   3   5        1.76        1.14      1.37 o 
  -6   4   5        3.83        2.99      1.87 o 
  -5   4   5        7.52        8.41      1.90 o 
  -4   4   5      139.85      143.93      5.80 o 
  -3   4   5       83.51       83.41      2.22 o 
  -2   4   5      122.42      122.96      4.13 o 
  -1   4   5      474.96      470.07      8.49 o 
   0   4   5      206.51      194.91      4.24 o 
   1   4   5       41.96       41.48      1.42 o 
   2   4   5      310.16      330.79      7.01 o 
   3   4   5       41.54       41.38      2.27 o 
   4   4   5        1.58        1.62      1.19 o 
   5   4   5        3.35        1.59      1.45 o 
  -6   5   5        5.78        4.12      1.81 o 
  -5   5   5       69.11       65.49      2.91 o 
  -4   5   5       53.08       57.31      3.58 o 
  -3   5   5       52.86       50.44      3.47 o 
  -2   5   5      111.56      109.61      3.45 o 
  -1   5   5      152.02      148.15      3.33 o 
   0   5   5       35.47       39.90      1.41 o 
   1   5   5      108.91      102.06      1.90 o 
   2   5   5       42.11       33.20      1.57 o 
   3   5   5      155.88      150.08      3.77 o 
   4   5   5        7.69        6.49      2.31 o 
   5   5   5        9.75        5.92      2.13 o 
  -6   6   5        1.64       -0.12      1.04 o 
  -5   6   5       16.90       17.77      2.08 o 
  -4   6   5       59.99       61.77      2.56 o 
  -3   6   5      117.47      126.10      2.57 o 
  -2   6   5      438.40      456.15     15.94 o 
  -1   6   5      101.20      102.46      2.35 o 
   0   6   5       19.71       21.47      1.09 o 
   1   6   5       59.13       55.44      1.54 o 
   2   6   5      115.40      119.45      2.49 o 
   3   6   5       20.87       21.56      2.03 o 
   4   6   5        0.35        1.38      1.10 o 
   5   6   5        0.35        0.29      0.94 o 
  -6   7   5        3.75        0.59      1.26 o 
  -5   7   5       29.01       31.38      2.26 o 
  -4   7   5       21.05       20.68      1.93 o 
  -3   7   5      158.30      171.97      4.32 o 
  -2   7   5      135.24      135.46      4.01 o 
  -1   7   5        4.10        4.65      1.11 o 
   0   7   5       34.91       34.09      1.30 o 
   1   7   5        3.66        3.67      0.95 o 
   2   7   5        2.81        3.70      1.79 o 
   3   7   5       18.25       18.92      1.86 o 
   4   7   5        3.02        2.43      1.33 o 
   5   7   5        1.32       -1.08      1.08 o 
  -6   8   5       11.95       15.27      2.14 o 
  -5   8   5       27.74       30.43      2.41 o 
  -4   8   5       81.14       95.39      4.41 o 
  -3   8   5       16.09       16.13      2.53 o 
  -2   8   5       13.38       15.06      1.29 o 
  -1   8   5      116.26      109.74      2.37 o 
   0   8   5       70.82       75.25      2.36 o 
   1   8   5       69.35       67.15      2.35 o 
   2   8   5       20.03       22.59      1.29 o 
   3   8   5       10.04        7.33      2.92 o 
   4   8   5        2.23        1.86      1.29 o 
   5   8   5        2.07        1.41      1.34 o 
  -6   9   5        3.90        0.94      1.36 o 
  -5   9   5       17.92       16.97      2.07 o 
  -4   9   5       23.45       21.97      2.09 o 
  -3   9   5       54.55       55.25      1.86 o 
  -2   9   5       32.81       34.40      1.63 o 
  -1   9   5        1.16        0.55      0.93 o 
   0   9   5        4.84        5.25      0.90 o 
   1   9   5       61.42       56.22      1.82 o 
   2   9   5       14.68       14.02      1.36 o 
   3   9   5       21.49       24.10      2.22 o 
   4   9   5        5.33        2.44      1.44 o 
   5   9   5        0.25       -0.28      1.07 o 
  -6  10   5        2.75        1.47      1.42 o 
  -5  10   5       45.45       59.27      2.87 o 
  -4  10   5        1.47        1.19      1.30 o 
  -3  10   5       80.50       73.63      1.94 o 
  -2  10   5        6.03        5.81      1.04 o 
  -1  10   5        8.89       10.61      1.18 o 
   0  10   5       21.58       20.86      1.18 o 
   1  10   5       83.48       77.89      1.72 o 
   2  10   5       89.05      105.88      7.96 o 
   3  10   5        0.77        0.39      1.03 o 
   4  10   5        6.20        5.11      1.81 o 
   5  10   5        1.12       -0.11      0.92 o 
  -6  11   5       11.74       13.02      2.64 o 
  -5  11   5       18.56       24.23      2.51 o 
  -4  11   5       21.42       23.00      2.04 o 
  -3  11   5       53.77       56.36      1.69 o 
  -2  11   5       27.02       24.29      1.54 o 
  -1  11   5      121.19      127.04      5.17 o 
   0  11   5      123.55      125.99      2.32 o 
   1  11   5      101.67       99.12      2.66 o 
   2  11   5      245.12      235.25      6.09 o 
   3  11   5       13.44       13.04      1.93 o 
   4  11   5        2.16        1.12      1.22 o 
   5  11   5        0.21        0.60      1.21 o 
  -6  12   5        3.78        0.45      1.43 o 
  -5  12   5       49.78       57.89      3.07 o 
  -4  12   5       57.68       60.83      2.78 o 
  -3  12   5       85.02       90.16      3.47 o 
  -2  12   5        3.20        1.65      0.97 o 
  -1  12   5        5.71        5.19      1.12 o 
   0  12   5      174.97      176.72      3.82 o 
   1  12   5      178.73      174.90      3.78 o 
   2  12   5       52.22       57.50      2.79 o 
   3  12   5       27.29       27.46      2.12 o 
   4  12   5        3.08        2.05      1.50 o 
   5  12   5        1.08       -0.77      1.07 o 
  -6  13   5       12.04        7.16      4.03 o 
  -5  13   5       10.05        9.37      3.33 o 
  -4  13   5       27.85       26.46      3.40 o 
  -3  13   5      107.73      116.84      3.47 o 
  -2  13   5       81.64       77.48      2.05 o 
  -1  13   5       60.07       55.80      2.37 o 
   0  13   5       26.76       26.64      1.24 o 
   1  13   5      114.33      108.20      1.89 o 
   2  13   5       34.36       39.99      2.39 o 
   3  13   5        3.74        3.08      1.38 o 
   4  13   5        6.46        6.53      2.06 o 
  -6  14   5        5.71        3.71      1.66 o 
  -5  14   5        1.36        1.09      1.21 o 
  -4  14   5       60.45       64.61      3.48 o 
  -3  14   5      141.99      140.01      4.55 o 
  -2  14   5        2.65        2.41      0.96 o 
  -1  14   5        3.50        4.73      1.00 o 
   0  14   5        1.95        1.82      0.93 o 
   1  14   5       78.75       73.83      2.40 o 
   2  14   5       32.86       25.50      2.39 o 
   3  14   5        2.61        0.34      1.15 o 
   4  14   5        8.77        6.03      2.11 o 
  -6  15   5        3.89       -0.09      1.45 o 
  -5  15   5       13.99       13.25      2.23 o 
  -4  15   5       11.04       11.02      2.03 o 
  -3  15   5       96.83       93.72      3.27 o 
  -2  15   5       36.49       33.00      3.70 o 
  -1  15   5        8.59        9.19      1.18 o 
   0  15   5      177.62      184.15      3.57 o 
   1  15   5       61.78       54.92      2.93 o 
   2  15   5       24.51       29.67      2.19 o 
   3  15   5        2.80        3.62      1.50 o 
   4  15   5        2.08        1.41      1.29 o 
  -5  16   5        1.85       -0.08      1.20 o 
  -4  16   5       63.52       62.43      3.21 o 
  -3  16   5        6.30        4.29      1.64 o 
  -2  16   5       38.57       36.13      2.52 o 
  -1  16   5       55.94       57.83      2.55 o 
   0  16   5      126.28      127.93      3.05 o 
   1  16   5       61.86       61.77      3.05 o 
   2  16   5        2.42        1.69      1.20 o 
   3  16   5        4.29        2.97      1.50 o 
   4  16   5        1.33        3.56      1.52 o 
  -5  17   5       13.27       11.11      2.48 o 
  -4  17   5       94.84      103.25      3.70 o 
  -3  17   5       24.23       25.14      2.25 o 
  -2  17   5       25.78       23.50      2.20 o 
  -1  17   5      184.79      201.56      4.29 o 
   0  17   5       20.66       21.10      1.73 o 
   1  17   5      114.59      119.96      3.07 o 
   2  17   5       11.92       10.57      2.56 o 
   3  17   5        8.42        8.74      1.79 o 
   4  17   5        6.46        5.96      1.86 o 
  -5  18   5        5.97        3.70      2.16 o 
  -4  18   5       14.40       14.77      2.12 o 
  -3  18   5        1.97        1.55      1.41 o 
  -2  18   5        5.64        3.63      1.64 o 
  -1  18   5        9.00        5.62      1.62 o 
   0  18   5       43.08       42.68      2.26 o 
   1  18   5       43.18       36.96      2.08 o 
   2  18   5       24.26       22.89      3.35 o 
   3  18   5        9.47        7.57      2.10 o 
   4  18   5        0.79        0.91      1.20 o 
  -5  19   5       18.91       15.19      2.48 o 
  -4  19   5       18.01       21.35      2.28 o 
  -3  19   5       30.87       34.80      2.46 o 
  -2  19   5      110.70      120.02      4.66 o 
  -1  19   5      105.58      105.96      3.40 o 
   0  19   5        5.83        3.78      1.26 o 
   1  19   5       10.99       12.37      4.27 o 
   2  19   5        1.75        1.27      1.22 o 
   3  19   5        9.23        7.75      2.12 o 
   4  19   5        0.38       -0.51      1.23 o 
  -5  20   5        1.65        2.65      1.22 o 
  -4  20   5       11.94       12.74      2.18 o 
  -3  20   5       14.09       12.94      1.97 o 
  -2  20   5       30.33       29.53      2.80 o 
  -1  20   5       44.61       41.02      2.53 o 
   0  20   5      104.94      106.31      3.39 o 
   1  20   5       22.34       22.64      1.82 o 
   2  20   5        0.54       -0.94      0.94 o 
   3  20   5       32.25       38.00      3.81 o 
  -5  21   5       12.53       12.88      3.35 o 
  -4  21   5        1.94        0.04      1.21 o 
  -3  21   5       12.02       10.22      1.92 o 
  -2  21   5        2.71        2.83      2.62 o 
  -1  21   5       35.63       35.39      3.31 o 
   0  21   5       29.24       28.94      2.06 o 
   1  21   5        4.26        2.79      1.32 o 
   2  21   5       11.19        9.19      2.23 o 
   3  21   5       26.08       34.58      3.20 o 
  -4  22   5        6.13        5.50      1.93 o 
  -3  22   5        7.08        6.56      1.83 o 
  -2  22   5        9.10       12.28      1.70 o 
  -1  22   5       42.00       46.88      2.80 o 
   0  22   5        5.96        7.51      1.92 o 
   1  22   5       15.23       11.34      1.79 o 
   2  22   5        2.59        0.95      1.27 o 
   3  22   5       14.64       14.05      2.42 o 
  -4  23   5        1.79        0.75      1.27 o 
  -3  23   5        1.32        0.06      1.16 o 
  -2  23   5        2.41        2.59      1.52 o 
  -1  23   5       60.72       63.83      3.16 o 
   0  23   5        6.13        4.86      1.54 o 
   1  23   5        9.23        7.88      1.67 o 
   2  23   5        3.51        2.63      1.61 o 
   3  23   5        2.87        1.63      1.55 o 
  -4  24   5        0.37       -0.59      1.08 o 
  -3  24   5        5.02        5.31      2.06 o 
  -2  24   5       49.95       57.62      3.01 o 
  -1  24   5       30.78       32.84      2.44 o 
   0  24   5       41.54       41.98      2.58 o 
   1  24   5       15.85       14.30      1.90 o 
   2  24   5       12.34       14.28      2.05 o 
  -3  25   5        5.86        2.75      1.71 o 
  -2  25   5        5.54        5.26      2.07 o 
  -1  25   5        1.26        0.26      1.42 o 
   0  25   5       19.53       22.35      2.25 o 
   1  25   5       10.21        5.05      2.90 o 
   2  25   5        3.01        2.24      1.44 o 
  -3  26   5        7.45        5.24      1.80 o 
  -2  26   5       15.86       11.28      5.31 o 
  -1  26   5       47.65       48.00      7.11 o 
   0  26   5       66.88       72.77      2.95 o 
   1  26   5       11.24       14.65      2.17 o 
   2  26   5        5.19        6.31      1.86 o 
  -3  27   5        8.19        9.95      2.14 o 
  -2  27   5       82.82       86.83      3.85 o 
  -1  27   5       91.16       98.06      3.87 o 
   0  27   5        2.17        0.27      1.24 o 
   1  27   5        0.59        0.44      1.09 o 
  -2  28   5       26.69       27.10      2.91 o 
  -1  28   5        6.22        3.36      2.02 o 
   0  28   5       37.22       43.02      2.70 o 
   1  28   5       18.30       17.63      2.31 o 
  -1  29   5        3.86        2.00      1.84 o 
  -6   0   6        0.21        1.28      1.18 o 
  -5   0   6        0.12        0.21      1.15 o 
  -4   0   6       10.76        7.80      1.94 o 
  -3   0   6       23.87       23.98      1.98 o 
  -2   0   6       34.67       33.15      1.95 o 
  -1   0   6        2.56        1.82      1.37 o 
   0   0   6        3.48        4.14      0.80 o 
   1   0   6       18.74       15.85      1.72 o 
   2   0   6        0.28        1.70      1.56 o 
   3   0   6        4.46        1.93      1.29 o 
   4   0   6        1.50        0.77      1.12 o 
  -6   1   6        2.59        0.81      0.90 o 
  -5   1   6       13.69        9.70      1.81 o 
  -4   1   6        2.19        2.13      0.84 o 
  -3   1   6       17.31       16.95      1.36 o 
  -2   1   6       37.49       33.95      1.52 o 
  -1   1   6       28.43       30.68      1.00 o 
   0   1   6        1.80        2.44      0.66 o 
   1   1   6       33.79       31.65      1.27 o 
   2   1   6        2.80        2.03      0.89 o 
   3   1   6       12.83       12.23      1.36 o 
   4   1   6        1.60        1.79      0.94 o 
  -6   2   6        5.47        9.07      2.40 o 
  -5   2   6        3.59        4.48      1.65 o 
  -4   2   6       13.37       11.43      1.89 o 
  -3   2   6       45.62       45.48      2.60 o 
  -2   2   6       47.43       46.49      2.85 o 
  -1   2   6       22.76       20.27      2.40 o 
   0   2   6       70.86       65.59      1.64 o 
   1   2   6        6.24        7.05      1.21 o 
   2   2   6       13.12       11.84      1.64 o 
   3   2   6       14.70       13.63      1.97 o 
   4   2   6        0.03        0.79      1.18 o 
  -6   3   6        3.46        2.33      1.77 o 
  -5   3   6        6.36        4.58      1.74 o 
  -4   3   6        0.40        0.59      0.96 o 
  -3   3   6       23.93       23.84      3.69 o 
  -2   3   6      335.18      345.87      6.96 o 
  -1   3   6      171.38      168.67      4.18 o 
   0   3   6       15.98       19.68      1.50 o 
   1   3   6       32.96       36.88      1.90 o 
   2   3   6        4.83        3.26      2.07 o 
   3   3   6        1.91        3.18      1.52 o 
   4   3   6        2.14        1.00      1.21 o 
  -6   4   6        8.86        9.22      3.17 o 
  -5   4   6        0.56        0.57      1.04 o 
  -4   4   6        1.22        0.68      1.19 o 
  -3   4   6      249.39      249.94      5.30 o 
  -2   4   6      162.50      168.42      4.11 o 
  -1   4   6        5.19        7.39      1.10 o 
   0   4   6      125.17      124.21      2.17 o 
   1   4   6        6.54       12.57      1.32 o 
   2   4   6        7.78        5.94      1.75 o 
   3   4   6        9.14        8.30      1.81 o 
   4   4   6        2.81        1.34      1.29 o 
  -6   5   6        9.78        9.38      2.73 o 
  -5   5   6        1.95        0.14      1.06 o 
  -4   5   6       44.31       43.81      2.55 o 
  -3   5   6       40.18       45.34      2.66 o 
  -2   5   6        1.63        0.44      1.24 o 
  -1   5   6       42.21       38.25      2.01 o 
   0   5   6       13.32       13.16      1.05 o 
   1   5   6        7.55        8.63      1.40 o 
   2   5   6       13.48       13.43      1.76 o 
   3   5   6        0.66        2.13      1.15 o 
   4   5   6        1.83       -0.06      1.16 o 
  -6   6   6        3.99        2.32      1.62 o 
  -5   6   6       12.71       13.88      3.41 o 
  -4   6   6        9.15       12.17      4.29 o 
  -3   6   6       51.62       57.60      3.46 o 
  -2   6   6       34.86       35.13      2.22 o 
  -1   6   6       84.14       84.34      4.23 o 
   0   6   6       26.17       23.63      1.10 o 
   1   6   6        7.70        9.31      1.53 o 
   2   6   6        2.95        1.57      1.09 o 
   3   6   6       21.33       23.96      3.88 o 
   4   6   6        1.43        1.62      1.32 o 
  -6   7   6        0.05       -0.56      1.02 o 
  -5   7   6       10.79       12.13      1.92 o 
  -4   7   6        0.96       -0.26      1.30 o 
  -3   7   6       40.28       32.77      2.50 o 
  -2   7   6       69.67       66.35      5.40 o 
  -1   7   6        0.40        0.16      1.05 o 
   0   7   6      135.29      126.45      3.10 o 
   1   7   6       18.05       17.35      1.64 o 
   2   7   6        5.39        3.55      1.40 o 
   3   7   6       19.51       19.69      2.05 o 
   4   7   6        7.04        3.01      1.94 o 
  -6   8   6        2.87        0.14      1.30 o 
  -5   8   6       13.24       11.12      2.32 o 
  -4   8   6       67.33       73.96      3.59 o 
  -3   8   6        4.55        2.85      1.52 o 
  -2   8   6       91.47       88.51      3.18 o 
  -1   8   6      135.91      141.75      6.01 o 
   0   8   6       84.16       83.72      2.95 o 
   1   8   6        3.08        1.10      0.92 o 
   2   8   6        1.23        0.29      1.02 o 
   3   8   6        0.18        0.54      1.04 o 
   4   8   6       10.68       11.51      2.31 o 
  -5   9   6        2.51        1.88      1.49 o 
  -4   9   6       44.25       50.10      3.25 o 
  -3   9   6       19.03       21.26      2.08 o 
  -2   9   6       27.42       26.05      2.36 o 
  -1   9   6        7.71        7.27      1.72 o 
   0   9   6       20.27       23.44      1.76 o 
   1   9   6       31.52       32.62      1.83 o 
   2   9   6        6.75        5.76      1.79 o 
   3   9   6       12.16       10.32      2.74 o 
   4   9   6       15.85       19.66      2.55 o 
  -5  10   6       10.47       11.79      2.06 o 
  -4  10   6       49.24       52.92      3.59 o 
  -3  10   6        7.96        6.03      1.63 o 
  -2  10   6       79.10       81.44      3.07 o 
  -1  10   6       42.37       43.86      2.60 o 
   0  10   6        4.82        4.02      1.42 o 
   1  10   6        5.17        6.46      1.38 o 
   2  10   6       10.69       10.12      3.53 o 
   3  10   6        2.16        2.02      1.48 o 
   4  10   6        0.45        0.92      1.24 o 
  -5  11   6        0.68       -0.67      1.30 o 
  -4  11   6        5.53        4.13      1.84 o 
  -3  11   6       28.21       28.26      2.28 o 
  -2  11   6       10.10        9.99      1.79 o 
  -1  11   6       79.19       79.04      3.00 o 
   0  11   6       57.80       64.04      2.38 o 
   1  11   6       22.73       23.46      1.81 o 
   2  11   6       30.02       37.01      2.60 o 
   3  11   6        4.52        0.99      1.28 o 
   4  11   6        7.10        9.20      1.91 o 
  -5  12   6       14.45       17.71      2.27 o 
  -4  12   6       36.67       40.08      2.71 o 
  -3  12   6       20.07       22.56      2.63 o 
  -2  12   6       83.10       81.53      3.51 o 
  -1  12   6       20.48       24.77      3.89 o 
   0  12   6       68.28       71.18      2.48 o 
   1  12   6       36.66       32.02      2.02 o 
   2  12   6        1.12        0.36      1.03 o 
   3  12   6       11.91       14.75      2.89 o 
   4  12   6        8.77        8.36      2.27 o 
  -5  13   6        4.59        4.84      1.76 o 
  -4  13   6        0.51       -0.85      1.02 o 
  -3  13   6       20.69       21.75      2.09 o 
  -2  13   6       25.24       27.96      2.59 o 
  -1  13   6       33.73       34.87      3.36 o 
   0  13   6       46.86       48.89      2.27 o 
   1  13   6        5.05        2.55      1.80 o 
   2  13   6       12.19       15.24      3.46 o 
   3  13   6        4.80        0.91      1.62 o 
  -5  14   6       19.59       28.79      4.13 o 
  -4  14   6        2.32        1.91      1.47 o 
  -3  14   6       12.01       12.51      1.85 o 
  -2  14   6        0.09        0.36      0.97 o 
  -1  14   6       68.85       75.91      7.24 o 
   0  14   6       91.40       88.52      2.81 o 
   1  14   6        8.16        7.06      1.53 o 
   2  14   6        2.15        4.23      1.32 o 
   3  14   6       19.83       17.50      2.50 o 
  -5  15   6        5.75        3.92      1.93 o 
  -4  15   6       12.27       11.66      1.95 o 
  -3  15   6        6.26        7.38      1.85 o 
  -2  15   6       21.47       23.99      4.41 o 
  -1  15   6       62.61       67.53      3.05 o 
   0  15   6        8.46        6.15      1.66 o 
   1  15   6        3.46        2.76      1.27 o 
   2  15   6        7.60        9.15      1.64 o 
   3  15   6        1.62        0.82      1.34 o 
  -5  16   6        3.56        0.13      1.52 o 
  -4  16   6        0.05       -0.24      1.17 o 
  -3  16   6       39.53       38.68      2.85 o 
  -2  16   6        0.65        1.62      1.69 o 
  -1  16   6       19.44       21.36      2.78 o 
   0  16   6       13.13       12.05      1.71 o 
   1  16   6        5.72        3.08      1.31 o 
   2  16   6        2.04        2.41      1.27 o 
   3  16   6        4.13        2.49      1.57 o 
  -4  17   6        7.30        6.23      1.84 o 
  -3  17   6       57.03       62.25      4.57 o 
  -2  17   6       62.99       66.64      3.30 o 
  -1  17   6       10.46       11.26      2.09 o 
   0  17   6       28.90       30.14      1.94 o 
   1  17   6       21.75       21.78      1.95 o 
   2  17   6        0.96        1.47      1.12 o 
   3  17   6        4.13        3.59      1.64 o 
  -4  18   6       12.28        8.63      2.24 o 
  -3  18   6       40.90       41.90      3.01 o 
  -2  18   6       34.85       37.66      2.67 o 
  -1  18   6        9.89        6.35      2.37 o 
   0  18   6        1.34        2.62      1.14 o 
   1  18   6       45.24       42.66      2.35 o 
   2  18   6       10.19       10.29      3.22 o 
   3  18   6        0.57       -0.81      1.04 o 
  -4  19   6        5.28        2.71      1.73 o 
  -3  19   6       12.92       21.39      5.93 o 
  -2  19   6        5.49        2.73      2.04 o 
  -1  19   6       35.63       40.68      2.58 o 
   0  19   6       30.79       32.01      1.99 o 
   1  19   6        4.68        2.71      1.64 o 
   2  19   6        8.16        8.88      1.89 o 
  -4  20   6        2.29        1.30      1.47 o 
  -3  20   6        9.29        9.46      2.16 o 
  -2  20   6       62.12       71.09      3.49 o 
  -1  20   6       13.32       14.06      2.81 o 
   0  20   6        3.65        0.44      1.12 o 
   1  20   6       10.59        9.52      1.69 o 
   2  20   6        1.44        0.63      1.16 o 
  -3  21   6        3.85        3.67      1.74 o 
  -2  21   6       20.87       19.13      2.51 o 
  -1  21   6       11.78       14.74      2.23 o 
   0  21   6       13.04       15.57      1.91 o 
   1  21   6        8.52        7.96      2.18 o 
   2  21   6        0.48       -0.20      1.06 o 
  -3  22   6        4.92        7.25      1.92 o 
  -2  22   6       18.46       20.46      2.31 o 
  -1  22   6        4.40        3.64      1.72 o 
   0  22   6        2.43        0.89      1.00 o 
   1  22   6       15.85       16.40      3.17 o 
  -3  23   6        1.98        2.60      1.66 o 
  -2  23   6        2.52        4.32      1.61 o 
  -1  23   6        4.12        0.37      1.67 o 
   0  23   6        2.09        0.77      1.08 o 
   1  23   6       10.17       11.79      1.93 o 
  -2  24   6        3.06       -0.16      1.22 o 
  -1  24   6        5.57        2.43      1.68 o 
   0  24   6        9.67        8.87      1.92 o 
   1  24   6        1.07       -0.79      1.12 o 
  -1  25   6        2.90        2.35      1.52 o 
   0  25   6        8.47        6.77      1.68 o 
  -5   0   7        5.72        6.13      1.89 o 
  -4   0   7       13.51       13.60      2.56 o 
  -3   0   7        0.40        0.22      1.05 o 
  -2   0   7        4.78        3.68      1.39 o 
  -1   0   7       11.95       11.04      2.73 o 
   0   0   7        0.90       -0.26      0.88 o 
   1   0   7        1.95        1.45      1.00 o 
   2   0   7       10.47        5.61      1.99 o 
   3   0   7       11.24       11.54      2.08 o 
  -5   1   7        0.98       -0.18      0.79 o 
  -4   1   7        5.84        3.92      1.17 o 
  -3   1   7        1.13       -0.03      0.77 o 
  -2   1   7        0.78        0.43      0.69 o 
  -1   1   7        9.61        7.57      1.31 o 
   0   1   7       22.24       19.14      1.16 o 
   1   1   7        1.28        0.90      0.62 o 
   2   1   7        9.52       11.81      1.38 o 
   3   1   7        1.32        0.16      0.85 o 
  -5   2   7        5.69        5.67      1.88 o 
  -4   2   7        4.59        1.36      1.55 o 
  -3   2   7        8.67        4.16      1.96 o 
  -2   2   7        8.71        8.63      2.59 o 
  -1   2   7       23.57       19.96      2.11 o 
   0   2   7        0.24        1.39      0.97 o 
   1   2   7        9.93        9.88      1.56 o 
   2   2   7        2.34        1.02      1.47 o 
   3   2   7        3.47        2.23      1.57 o 
  -5   3   7        3.56        3.96      1.51 o 
  -4   3   7        3.18        1.97      1.45 o 
  -3   3   7       10.40       10.12      2.32 o 
  -2   3   7        3.41        3.95      1.40 o 
  -1   3   7        1.03       -0.68      1.12 o 
   0   3   7       26.67       30.66      1.92 o 
   1   3   7        1.50        2.13      1.00 o 
   2   3   7        3.38        1.01      1.25 o 
   3   3   7        4.69        3.84      1.65 o 
  -5   4   7        1.11        0.06      1.16 o 
  -4   4   7       16.58       16.29      2.18 o 
  -3   4   7       26.64       23.92      2.20 o 
  -2   4   7        5.15        3.37      1.53 o 
  -1   4   7        8.63        6.68      1.66 o 
   0   4   7       17.32       14.03      1.66 o 
   1   4   7        7.40        3.28      1.45 o 
   2   4   7        6.60        5.86      1.83 o 
   3   4   7       11.56       11.41      2.20 o 
  -5   5   7        6.92        7.87      1.75 o 
  -4   5   7        1.27        1.68      1.48 o 
  -3   5   7       40.53       35.68      3.63 o 
  -2   5   7        1.70       -0.88      1.05 o 
  -1   5   7        5.93        3.99      1.74 o 
   0   5   7        0.17        0.11      0.87 o 
   1   5   7       14.22       18.80      1.80 o 
   2   5   7        2.89        2.60      1.49 o 
   3   5   7        4.70        5.55      2.24 o 
  -5   6   7       12.61       13.62      2.21 o 
  -4   6   7       21.84       22.13      2.42 o 
  -3   6   7       29.61       30.53      2.84 o 
  -2   6   7        6.96        4.21      1.77 o 
  -1   6   7        8.95        5.22      1.92 o 
   0   6   7        4.97        3.34      1.30 o 
   1   6   7        4.92        3.55      1.40 o 
   2   6   7        1.90        2.20      1.42 o 
   3   6   7        4.14        3.30      1.75 o 
  -5   7   7        4.77        4.88      1.71 o 
  -4   7   7       25.31       26.11      2.55 o 
  -3   7   7       22.00       21.63      2.33 o 
  -2   7   7        8.81        3.84      1.90 o 
  -1   7   7       63.60       67.92      3.06 o 
   0   7   7        3.12        1.56      1.18 o 
   1   7   7        0.05       -0.08      0.89 o 
   2   7   7        1.63        0.75      1.30 o 
   3   7   7       31.91       34.06      3.21 o 
  -5   8   7       13.87       12.43      2.25 o 
  -4   8   7       28.66       37.39      2.52 o 
  -3   8   7       64.25       73.82      4.81 o 
  -2   8   7       15.14       16.27      2.02 o 
  -1   8   7       10.41       11.51      1.87 o 
   0   8   7        4.43        1.87      1.50 o 
   1   8   7        4.82        4.75      1.37 o 
   2   8   7        2.64        1.63      1.35 o 
   3   8   7        8.42        7.11      3.27 o 
  -4   9   7        0.84        1.10      1.31 o 
  -3   9   7       21.59       22.17      2.66 o 
  -2   9   7      114.07      126.69      4.07 o 
  -1   9   7       30.34       33.18      2.73 o 
   0   9   7       19.95       24.72      2.02 o 
   1   9   7        1.90        1.92      1.01 o 
   2   9   7       18.43       20.03      2.25 o 
   3   9   7       15.10       16.23      2.78 o 
  -4  10   7        1.81        1.61      1.37 o 
  -3  10   7       15.55       13.33      2.10 o 
  -2  10   7        6.46        6.64      2.07 o 
  -1  10   7       24.08       23.08      3.30 o 
   0  10   7       21.51       21.35      2.10 o 
   1  10   7        6.55       10.30      2.46 o 
   2  10   7        4.60        2.27      1.67 o 
  -4  11   7        2.37        1.69      1.47 o 
  -3  11   7        0.02       -0.12      1.05 o 
  -2  11   7       48.44       50.87      2.85 o 
  -1  11   7        8.58        6.21      1.77 o 
   0  11   7       12.99       13.07      1.77 o 
   1  11   7        7.84        8.40      1.55 o 
   2  11   7        0.28       -0.68      0.93 o 
  -4  12   7        3.53        1.87      1.51 o 
  -3  12   7       10.36        6.84      1.98 o 
  -2  12   7        0.36       -0.36      1.30 o 
  -1  12   7        0.66       -0.13      1.38 o 
   0  12   7        4.02        3.47      1.36 o 
   1  12   7        0.88        1.55      1.14 o 
   2  12   7        9.80       13.60      2.66 o 
  -4  13   7        7.21        6.81      1.95 o 
  -3  13   7        3.16        1.04      1.39 o 
  -2  13   7       13.77       12.68      2.11 o 
  -1  13   7        0.22       -0.32      1.07 o 
   0  13   7        6.01        8.28      1.60 o 
   1  13   7       24.89       26.53      2.17 o 
   2  13   7        8.96        6.23      1.92 o 
  -4  14   7        1.12       -0.27      1.22 o 
  -3  14   7        0.40       -0.22      1.17 o 
  -2  14   7       25.78       21.00      2.52 o 
  -1  14   7       13.53       13.08      2.08 o 
   0  14   7        0.16       -0.42      0.88 o 
   1  14   7        4.07        6.58      1.52 o 
   2  14   7        0.92        0.52      1.07 o 
  -3  15   7        1.71        1.28      1.32 o 
  -2  15   7        4.39        3.28      1.71 o 
  -1  15   7        0.06       -0.07      1.08 o 
   0  15   7        0.40       -0.26      0.91 o 
   1  15   7        4.66        4.56      1.39 o 
   2  15   7        9.28        5.10      2.15 o 
  -3  16   7        1.14       -0.24      1.16 o 
  -2  16   7       14.18        9.25      2.34 o 
  -1  16   7        0.75        1.11      1.22 o 
   0  16   7        1.10       -0.19      0.95 o 
   1  16   7        5.46        2.92      1.27 o 
  -3  17   7        3.69        3.02      1.77 o 
  -2  17   7        2.22        2.67      1.44 o 
  -1  17   7        4.50        2.49      2.15 o 
   0  17   7        0.23        0.10      0.97 o 
   1  17   7        0.17       -0.79      0.85 o 
  -3  18   7       18.71       22.75      2.97 o 
  -2  18   7       11.23       14.53      2.79 o 
  -1  18   7        2.17        0.04      1.34 o 
   0  18   7        6.06        5.21      1.61 o 
   1  18   7        1.74        0.49      1.05 o 
  -2  19   7        1.53        0.86      1.39 o 
  -1  19   7        0.70        0.31      1.18 o 
   0  19   7        2.65        2.25      1.31 o 
  -2  20   7       12.03       11.13      2.46 o 
  -1  20   7        1.88       -0.64      1.17 o 
   0  20   7        4.57        2.00      1.43 o 
  -3   0   8        0.36       -0.99      1.01 o 
  -2   0   8        1.78        0.81      1.11 o 
  -1   0   8        3.58        1.48      1.49 o 
   0   0   8        1.72        1.68      1.35 o 
   1   0   8        2.31        2.83      1.33 o 
  -3   1   8        4.81        4.45      1.37 o 
  -2   1   8        5.41        6.83      1.37 o 
  -1   1   8        5.94        6.84      1.39 o 
   0   1   8        2.01        1.30      0.76 o 
   1   1   8        1.56       -0.19      0.70 o 
  -3   2   8        5.15        3.59      2.06 o 
  -2   2   8       10.70        9.63      2.42 o 
  -1   2   8        2.15        0.98      1.30 o 
   0   2   8        0.60        1.32      1.11 o 
   1   2   8        0.14        0.30      0.97 o 
  -3   3   8        1.81        0.29      1.42 o 
  -2   3   8        1.71       -0.50      1.23 o 
  -1   3   8        2.79        2.46      1.60 o 
   0   3   8        0.06        0.69      0.92 o 
   1   3   8        0.24        0.44      0.93 o 
  -3   4   8       15.00       21.26      3.64 o 
  -2   4   8        6.34        5.08      1.86 o 
  -1   4   8        0.22        1.09      1.16 o 
   0   4   8        1.23        1.48      1.04 o 
   1   4   8        7.37        8.67      1.86 o 
  -3   5   8        1.43        0.28      1.30 o 
  -2   5   8        1.46        1.05      1.22 o 
  -1   5   8        6.11        5.84      2.17 o 
   0   5   8        8.09        7.83      1.58 o 
   1   5   8       11.79       14.71      2.31 o 
  -3   6   8        1.78        2.01      1.57 o 
  -2   6   8        7.24        6.86      2.78 o 
  -1   6   8       31.68       38.86      2.76 o 
   0   6   8       10.84       11.51      2.12 o 
   1   6   8        6.12        6.55      1.68 o 
  -3   7   8        7.80        7.44      2.23 o 
  -2   7   8        5.87        8.87      2.17 o 
  -1   7   8        5.46        3.76      1.85 o 
   0   7   8        8.99        9.35      1.97 o 
   1   7   8        1.12        1.09      1.04 o 
  -3   8   8       11.42       12.53      3.74 o 
  -2   8   8        7.14        7.38      2.07 o 
  -1   8   8        1.68        0.96      1.38 o 
   0   8   8        1.73        1.09      1.04 o 
   1   8   8        2.28        1.31      1.20 o 
  -3   9   8       19.94       25.98      2.92 o 
  -2   9   8        4.06        2.97      1.60 o 
  -1   9   8        5.53        2.74      2.07 o 
   0   9   8        2.02        0.86      1.16 o 
  -2  10   8       11.40        8.76      1.81 o 
  -1  10   8        2.06        0.44      1.61 o 
   0  10   8       10.35       12.01      2.18 o 
  -2  11   8        1.26        0.31      1.89 o 
  -1  11   8        2.48        1.58      1.57 o 
   0  11   8        4.67        2.93      1.81 o 
  -2  12   8        1.57       -0.19      1.41 o 
  -1  12   8        1.52        1.44      1.38 o 
                                                 
